# Supplementary material for: Biomarker discovery for chronic liver diseases by multi-omics – a preclinical case study
Source: Sci Rep. 2020 Jan 28;10:1314. doi: 10.1038/s41598-020-58030-6 (PMC6987209; doi:10.1038/s41598-020-58030-6)
Supplement: Supplementary file 1 — Supplementary Table S1. [file 41598_2020_58030_MOESM1_ESM.xlsx]

## Sheet: 181010_RNA-cluster-analysis
Supplementary Table 1	Overrepresentation analysis of gene expression ratio clustering using Perseus software
C: Selection value	C: Category column	C: Category value	N: Total size	N: Selection size	N: Category size	N: Intersection size	N: Enrichment factor	N: P value	N: Benj. Hoch. FDR
Cluster 6	GOCC name	spherical high-density lipoprotein particle	13799	420	6	5	27.379	1.4854e-07	3.8421e-05
Cluster 7	GOMF name	pheromone binding	13799	559	7	7	24.685	1.7268e-10	2.6743e-07
Cluster 7	GOMF name	odorant binding	13799	559	8	7	21.6	1.3261e-09	1.3692e-06
Cluster 6	GOCC name	high-density lipoprotein particle	13799	420	13	8	20.218	7.6327e-10	3.6053e-07
Cluster 7	GOBP name	tryptophan catabolic process to kynurenine	13799	559	5	4	19.748	1.2791e-05	0.0046784
Cluster 7	GOBP name	tryptophan catabolic process	13799	559	5	4	19.748	1.2791e-05	0.004701
Cluster 7	GOBP name	indole-containing compound catabolic process	13799	559	5	4	19.748	1.2791e-05	0.0047238
Cluster 7	GOBP name	indolalkylamine catabolic process	13799	559	5	4	19.748	1.2791e-05	0.0047468
Cluster 1	GOCC name	condensed nuclear chromosome kinetochore	13799	620	5	4	17.805	1.9288e-05	0.0022532
Cluster 6	GOCC name	very-low-density lipoprotein particle	13799	420	13	6	15.164	1.0645e-06	0.00021417
Cluster 6	GOCC name	triglyceride-rich lipoprotein particle	13799	420	13	6	15.164	1.0645e-06	0.00021821
Cluster 6	GOCC name	plasma lipoprotein particle	13799	420	20	9	14.785	2.4824e-09	9.9885e-07
Cluster 6	GOCC name	protein-lipid complex	13799	420	22	9	13.441	6.9197e-09	2.6849e-06
Cluster 1	GOCC name	MCM complex	13799	620	9	5	12.365	1.893e-05	0.0022354
Cluster 6	GOBP name	fat-soluble vitamin metabolic process	13799	420	22	8	11.947	1.4431e-07	0.00012199
Cluster 7	GOBP name	acyl-CoA metabolic process	13799	559	13	6	11.393	5.5496e-06	0.0024835
Cluster 7	GOBP name	thioester metabolic process	13799	559	14	6	10.579	9.3222e-06	0.0038129
Cluster 1	GOBP name	DNA-dependent DNA replication initiation	13799	620	13	6	10.272	1.0029e-05	0.0039945
Cluster 7	GOMF name	steroid dehydrogenase activity	13799	559	20	8	9.8741	5.3362e-07	0.00030751
Cluster 7	GOMF name	arachidonic acid epoxygenase activity	13799	559	15	6	9.8741	1.4914e-05	0.0041996
Cluster 7	GOMF name	thiolester hydrolase activity	13799	559	18	7	9.5998	3.5058e-06	0.0012236
Cluster 7	GOMF name	steroid hydroxylase activity	13799	559	22	8	8.9764	1.2484e-06	0.00061871
Cluster 7	GOMF name	arachidonic acid monooxygenase activity	13799	559	17	6	8.7124	3.3978e-05	0.0076543
Cluster 4	GOCC name	mitochondrial proton-transporting ATP synthase complex, coupling factor F(o)	13799	1276	9	7	8.4111	1.6904e-06	0.00032218
Cluster 7	GOMF name	oxygen binding	13799	559	21	7	8.2284	1.1331e-05	0.0032649
Cluster 7	GOBP name	monocarboxylic acid catabolic process	13799	559	30	10	8.2284	1.4673e-07	0.00012267
Cluster 7	GOBP name	aromatic compound catabolic process	13799	559	21	7	8.2284	1.1331e-05	0.0043757
Cluster 4	GOCC name	cytosolic small ribosomal subunit	13799	1276	24	17	7.6601	4.2438e-13	3.5465e-10
Cluster 6	GOBP name	vitamin metabolic process	13799	420	39	9	7.5819	1.7611e-06	0.0010633
Cluster 3	GOMF name	extracellular matrix structural constituent	13799	1541	13	11	7.5769	2.012e-09	1.9943e-06
Cluster 4	GOCC name	mitochondrial proton-transporting ATP synthase complex	13799	1276	10	7	7.57	5.1161e-06	0.00081737
Cluster 7	GOBP name	cellular amino acid catabolic process	13799	559	60	18	7.4055	1.136e-11	2.8808e-08
Cluster 4	GOCC name	small ribosomal subunit	13799	1276	9	6	7.2095	3.8886e-05	0.0040234
Cluster 7	GOMF name	oxidoreductase activity, acting on paired donors, with incorporation or reduction of molecular oxygen, reduced flavin or flavoprotein as one donor, and incorporation of one atom of oxygen	13799	559	28	8	7.0529	9.498e-06	0.0028019
Cluster 7	GOBP name	arachidonic acid metabolic process	13799	559	28	8	7.0529	9.498e-06	0.0038231
Cluster 1	GOCC name	chromosome, centromeric region	13799	620	19	6	7.0284	0.00012064	0.0097805
Cluster 7	GOMF name	vitamin B6 binding	13799	559	39	11	6.9625	2.3581e-07	0.00015793
Cluster 7	GOBP name	dicarboxylic acid metabolic process	13799	559	39	11	6.9625	2.3581e-07	0.00018687
Cluster 4	GOCC name	proton-transporting ATP synthase complex	13799	1276	11	7	6.8818	1.2774e-05	0.0015952
Cluster 7	GOBP name	xenobiotic metabolic process	13799	559	36	10	6.857	9.7244e-07	0.0006433
Cluster 4	GOCC name	mitochondrial respiratory chain complex I	13799	1276	19	12	6.8301	9.5833e-09	3.5901e-06
Cluster 7	GOBP name	amine catabolic process	13799	559	70	19	6.7003	2.1397e-11	5.2511e-08
Cluster 4	GOCC name	proton-transporting ATP synthase complex, coupling factor F(o)	13799	1276	13	8	6.6549	4.1636e-06	0.00074153
Cluster 7	GOBP name	carboxylic acid catabolic process	13799	559	94	25	6.5652	2.4353e-14	1.0293e-10
Cluster 4	GOCC name	respiratory chain	13799	1276	10	6	6.4886	8.8263e-05	0.0077958
Cluster 4	GOCC name	large ribosomal subunit	13799	1276	10	6	6.4886	8.8263e-05	0.0078597
Cluster 6	GOMF name	antioxidant activity	13799	420	41	8	6.4107	2.421e-05	0.0061848
Cluster 4	GOMF name	structural constituent of ribosome	13799	1276	29	17	6.3394	3.9402e-11	7.5107e-08
Cluster 7	GOMF name	pyridoxal phosphate binding	13799	559	43	11	6.3148	6.8783e-07	0.00037877
Cluster 3	GOBP name	mesenchyme development	13799	1541	10	7	6.2682	1.8029e-05	0.0060958
Cluster 4	GOCC name	NADH dehydrogenase complex	13799	1276	26	15	6.239	7.7078e-10	3.4891e-07
Cluster 7	GOBP name	steroid biosynthetic process	13799	559	44	11	6.1713	8.8058e-07	0.00059284
Cluster 7	GOBP name	organic acid catabolic process	13799	559	109	27	6.1147	1.5015e-14	7.1393e-11
Cluster 7	GOBP name	fatty acid oxidation	13799	559	45	11	6.0341	1.119e-06	0.00072762
Cluster 3	GOCC name	laminin complex	13799	1541	9	6	5.9697	0.00011338	0.0093312
Cluster 3	GOCC name	collagen	13799	1541	12	8	5.9697	7.3535e-06	0.0010652
Cluster 3	GOCC name	voltage-gated potassium channel complex	13799	1541	9	6	5.9697	0.00011338	0.0094024
Cluster 7	GOBP name	very long-chain fatty acid metabolic process	13799	559	50	12	5.9244	4.5332e-07	0.00033161
Cluster 7	GOBP name	lipid oxidation	13799	559	46	11	5.903	1.4121e-06	0.00087341
Cluster 4	GOCC name	respiratory chain complex I	13799	1276	22	12	5.8987	9.2149e-08	2.5028e-05
Cluster 4	GOCC name	ribosome	13799	1276	36	19	5.7075	3.3784e-11	2.039e-08
Cluster 7	GOBP name	cellular hormone metabolic process	13799	559	48	11	5.657	2.2049e-06	0.0012425
Cluster 7	GOMF name	oxidoreductase activity, acting on the CH-OH group of donors, NAD or NADP as acceptor	13799	559	71	16	5.5629	1.493e-08	1.423e-05
Cluster 6	GOMF name	oxidoreductase activity, acting on the CH-OH group of donors, NAD or NADP as acceptor	13799	420	71	12	5.5529	1.1748e-06	0.00060648
Cluster 7	GOMF name	oxidoreductase activity, acting on CH-OH group of donors	13799	559	89	20	5.5472	2.555e-10	3.5174e-07
Cluster 4	GOMF name	structural constituent of ribosome	13799	1276	99	50	5.4617	4.2454e-26	1.052e-21
Cluster 4	GOCC name	proteasome core complex	13799	1276	14	7	5.4071	9.9442e-05	0.0083747
Cluster 4	GOCC name	mitochondrial large ribosomal subunit	13799	1276	14	7	5.4071	9.9442e-05	0.0084402
Cluster 4	GOCC name	large ribosomal subunit	13799	1276	28	14	5.4071	3.274e-08	1.0163e-05
Cluster 4	GOCC name	cytosolic large ribosomal subunit	13799	1276	16	8	5.4071	3.1171e-05	0.0033529
Cluster 4	GOCC name	organellar large ribosomal subunit	13799	1276	14	7	5.4071	9.9442e-05	0.0085066
Cluster 4	GOMF name	threonine-type peptidase activity	13799	1276	16	8	5.4071	3.1171e-05	0.007152
Cluster 4	GOMF name	threonine-type endopeptidase activity	13799	1276	16	8	5.4071	3.1171e-05	0.0072188
Cluster 3	GOBP name	inner ear morphogenesis	13799	1541	17	10	5.2674	2.5076e-06	0.0013626
Cluster 4	GOCC name	small ribosomal subunit	13799	1276	29	14	5.2207	5.7497e-08	1.6438e-05
Cluster 4	GOMF name	structural molecule activity	13799	1276	94	45	5.177	2.1671e-22	2.685e-18
Cluster 4	GOMF name	NADH dehydrogenase activity	13799	1276	23	11	5.172	1.7309e-06	0.00080928
Cluster 6	GOMF name	oxidoreductase activity, acting on CH-OH group of donors	13799	420	89	14	5.1682	3.8163e-07	0.00023065
Cluster 7	GOBP name	steroid metabolic process	13799	559	111	23	5.1149	6.7071e-11	1.3791e-07
Cluster 7	GOCC name	microbody	13799	559	83	17	5.056	2.4129e-08	7.9436e-06
Cluster 6	GOCC name	blood microparticle	13799	420	59	9	5.0117	5.6916e-05	0.005472
Cluster 4	GOMF name	oxidoreductase activity, acting on NADH or NADPH, quinone or similar compound as acceptor	13799	1276	26	12	4.9912	9.365e-07	0.00049375
Cluster 4	GOMF name	NADH dehydrogenase (ubiquinone) activity	13799	1276	22	10	4.9156	9.0086e-06	0.0026896
Cluster 7	GOMF name	monooxygenase activity	13799	559	76	15	4.8721	2.623e-07	0.0001625
Cluster 4	GOCC name	proton-transporting two-sector ATPase complex	13799	1276	20	9	4.8664	2.8022e-05	0.003075
Cluster 7	GOBP name	monocarboxylic acid metabolic process	13799	559	232	45	4.7881	7.0964e-19	4.4989e-15
Cluster 4	GOBP name	translation	13799	1276	116	51	4.7545	4.4585e-23	4.8455e-19
Cluster 7	GOBP name	small molecule catabolic process	13799	559	162	31	4.7237	3.1073e-13	1.0745e-09
Cluster 4	GOCC name	proton-transporting two-sector ATPase complex, proton-transporting domain	13799	1276	21	9	4.6347	4.4529e-05	0.0044793
Cluster 4	GOBP name	translation	13799	1276	28	12	4.6347	2.4333e-06	0.0013318
Cluster 2	GOBP name	positive regulation of actin filament polymerization	13799	716	46	11	4.6086	1.4465e-05	0.0051421
Cluster 7	GOMF name	heme binding	13799	559	102	19	4.5982	1.8669e-08	1.6522e-05
Cluster 4	GOBP name	generation of precursor metabolites and energy	13799	1276	26	11	4.5753	7.4085e-06	0.0031312
Cluster 7	GOMF name	tetrapyrrole binding	13799	559	104	19	4.5098	2.5843e-08	2.2083e-05
Cluster 7	GOBP name	fatty acid metabolic process	13799	559	165	30	4.4882	2.9442e-12	8.6147e-09
Cluster 3	GOBP name	regulation of collagen metabolic process	13799	1541	20	10	4.4773	1.6732e-05	0.0058124
Cluster 7	GOMF name	cofactor binding	13799	559	195	35	4.4307	6.6721e-14	3.3067e-10
Cluster 7	GOBP name	cellular aromatic compound metabolic process	13799	559	101	18	4.3993	8.8049e-08	8.2697e-05
Cluster 7	GOBP name	organic acid metabolic process	13799	559	258	45	4.3055	5.0526e-17	2.5626e-13
Cluster 3	GOCC name	extracellular matrix part	13799	1541	100	48	4.2982	2.4262e-20	4.3931e-17
Cluster 7	GOBP name	coenzyme metabolic process	13799	559	145	25	4.2561	6.0514e-10	9.795e-07
Cluster 2	GOBP name	regulation of actin filament polymerization	13799	716	68	15	4.2513	1.2837e-06	0.00080049
Cluster 5	GOMF name	monooxygenase activity	13799	514	76	12	4.2389	1.8097e-05	0.0048745
Cluster 2	GOBP name	actin filament organization	13799	716	97	21	4.1724	1.5155e-08	1.7208e-05
Cluster 7	GOBP name	hormone metabolic process	13799	559	71	12	4.1721	2.0369e-05	0.0067963
Cluster 7	GOMF name	vitamin binding	13799	559	84	14	4.1142	5.1239e-06	0.0016707
Cluster 3	GOBP name	regulation of multicellular organismal metabolic process	13799	1541	24	11	4.1042	1.7644e-05	0.0060193
Cluster 3	GOCC name	basement membrane	13799	1541	20	9	4.0296	0.00012161	0.0097143
Cluster 7	GOBP name	oxoacid metabolic process	13799	559	478	78	4.0281	6.2395e-27	1.5822e-22
Cluster 7	GOBP name	carboxylic acid metabolic process	13799	559	478	78	4.0281	6.2395e-27	2.3734e-22
Cluster 7	GOBP name	cellular ketone metabolic process	13799	559	493	79	3.9556	9.7649e-27	1.8572e-22
Cluster 5	GOMF name	heme binding	13799	514	102	15	3.948	4.2212e-06	0.0014329
Cluster 7	GOBP name	organic acid metabolic process	13799	559	232	37	3.9369	5.4929e-13	1.8169e-09
Cluster 4	GOBP name	purine ribonucleoside triphosphate biosynthetic process	13799	1276	33	12	3.9325	1.7536e-05	0.0060093
Cluster 4	GOBP name	purine nucleoside triphosphate biosynthetic process	13799	1276	33	12	3.9325	1.7536e-05	0.0060365
Cluster 3	GOCC name	proteinaceous extracellular matrix	13799	1541	82	36	3.9313	4.1276e-14	4.0766e-11
Cluster 5	GOMF name	tetrapyrrole binding	13799	514	104	15	3.8721	5.3605e-06	0.0017251
Cluster 2	GOBP name	regulation of actin polymerization or depolymerization	13799	716	75	15	3.8545	4.5712e-06	0.0021335
Cluster 7	GOBP name	cellular modified amino acid metabolic process	13799	559	90	14	3.8399	1.1441e-05	0.0043958
Cluster 3	GOCC name	extracellular matrix	13799	1541	146	61	3.7413	1.424e-21	3.8677e-18
Cluster 7	GOCC name	extracellular region	13799	559	73	11	3.7197	0.00012552	0.0099535
Cluster 4	GOCC name	ribosome	13799	1276	67	23	3.7124	1.094e-08	3.9619e-06
Cluster 3	GOCC name	collagen	13799	1541	34	14	3.6872	5.9109e-06	0.00091738
Cluster 2	GOBP name	positive regulation of protein complex assembly	13799	716	84	16	3.6709	4.3021e-06	0.0020329
Cluster 7	GOBP name	cellular amino acid metabolic process	13799	559	232	34	3.6177	5.1669e-11	1.1561e-07
Cluster 2	GOBP name	regulation of protein polymerization	13799	716	80	15	3.6136	1.0236e-05	0.0040557
Cluster 7	GOBP name	cellular amine metabolic process	13799	559	281	41	3.6017	6.1154e-13	1.9385e-09
Cluster 7	GOBP name	lipid metabolic process	13799	559	117	17	3.5867	3.5894e-06	0.0018084
Cluster 4	GOCC name	mitochondrial membrane part	13799	1276	112	37	3.5726	1.6393e-12	1.1873e-09
Cluster 2	GOBP name	regulation of actin filament length	13799	716	81	15	3.569	1.192e-05	0.004557
Cluster 4	GOBP name	cellular protein metabolic process	13799	1276	176	58	3.5638	9.6764e-19	5.6626e-15
Cluster 4	GOMF name	oxidoreductase activity, acting on NADH or NADPH	13799	1276	50	16	3.4606	4.94e-06	0.0016322
Cluster 7	GOBP name	oxidation-reduction process	13799	559	136	19	3.4487	1.7956e-06	0.0010756
Cluster 5	GOMF name	oxidoreductase activity, acting on paired donors, with incorporation or reduction of molecular oxygen	13799	514	120	15	3.3558	2.9339e-05	0.0068587
Cluster 7	GOMF name	oxidoreductase activity, acting on paired donors, with incorporation or reduction of molecular oxygen	13799	559	120	16	3.2914	1.9967e-05	0.0052638
Cluster 7	GOBP name	lipid catabolic process	13799	559	121	16	3.2642	2.2097e-05	0.0072458
Cluster 3	GOMF name	voltage-gated cation channel activity	13799	1541	44	16	3.2562	8.5036e-06	0.0025698
Cluster 7	GOMF name	carboxylic acid binding	13799	559	123	16	3.2111	2.696e-05	0.0066145
Cluster 7	GOBP name	carboxylic acid biosynthetic process	13799	559	124	16	3.1852	2.9725e-05	0.00923
Cluster 7	GOMF name	iron ion binding	13799	559	164	21	3.1609	2.1681e-06	0.00094253
Cluster 5	GOBP name	fatty acid metabolic process	13799	514	165	19	3.0914	9.0655e-06	0.0037279
Cluster 3	GOMF name	structural molecule activity	13799	1541	58	20	3.0878	1.7569e-06	0.00080623
Cluster 7	GOBP name	lipid metabolic process	13799	559	418	52	3.0709	2.9706e-13	1.0761e-09
Cluster 7	GOMF name	oxidoreductase activity	13799	559	451	56	3.0651	3.7709e-14	2.336e-10
Cluster 5	GOBP name	lipid biosynthetic process	13799	514	219	25	3.0646	4.6163e-07	0.00033447
Cluster 6	GOCC name	extracellular region part	13799	420	183	17	3.0521	3.1965e-05	0.0033715
Cluster 7	GOBP name	amine metabolic process	13799	559	347	42	2.9878	1.4113e-10	2.6186e-07
Cluster 3	GOBP name	cell-matrix adhesion	13799	1541	48	16	2.9849	2.8756e-05	0.0090397
Cluster 3	GOBP name	biological adhesion	13799	1541	51	17	2.9849	1.6516e-05	0.0057637
Cluster 5	GOMF name	iron ion binding	13799	514	164	18	2.9465	2.8697e-05	0.0068376
Cluster 3	GOMF name	motor activity	13799	1541	61	20	2.9359	4.1718e-06	0.0014358
Cluster 7	GOCC name	organelle lumen	13799	559	152	18	2.9232	3.0942e-05	0.0033615
Cluster 7	GOBP name	cofactor metabolic process	13799	559	186	22	2.9197	4.5708e-06	0.0021465
Cluster 7	GOBP name	cellular lipid metabolic process	13799	559	403	47	2.8789	4.0262e-11	9.2816e-08
Cluster 3	GOBP name	regulation of embryonic development	13799	1541	56	18	2.8783	1.6453e-05	0.0057682
Cluster 4	GOMF name	hydrogen ion transmembrane transporter activity	13799	1276	65	17	2.8283	4.4733e-05	0.0098096
Cluster 7	GOBP name	lipid biosynthetic process	13799	559	219	25	2.8179	2.0351e-06	0.0011554
Cluster 3	GOMF name	heparin binding	13799	1541	74	23	2.7832	2.3164e-06	0.00097291
Cluster 5	GOBP name	monocarboxylic acid metabolic process	13799	514	232	24	2.7772	4.2213e-06	0.0020071
Cluster 3	GOBP name	morphogenesis of a branching epithelium	13799	1541	84	26	2.7717	5.8449e-07	0.00041172
Cluster 7	GOBP name	small molecule metabolic process	13799	559	946	106	2.766	1.0247e-22	9.7446e-19
Cluster 3	GOBP name	extracellular matrix organization	13799	1541	101	31	2.7484	6.445e-08	6.3677e-05
Cluster 3	GOBP name	cell adhesion	13799	1541	105	32	2.729	4.8089e-08	4.8779e-05
Cluster 3	GOBP name	extracellular structure organization	13799	1541	102	31	2.7215	8.2383e-08	7.9334e-05
Cluster 3	GOBP name	cell-substrate adhesion	13799	1541	76	23	2.7099	3.7897e-06	0.00186
Cluster 5	GOBP name	organic acid metabolic process	13799	514	258	26	2.7054	2.7816e-06	0.0014695
Cluster 7	GOBP name	small molecule biosynthetic process	13799	559	219	24	2.7052	6.3624e-06	0.0027501
Cluster 3	GOMF name	voltage-gated ion channel activity	13799	1541	63	19	2.7006	2.603e-05	0.0064502
Cluster 3	GOMF name	voltage-gated channel activity	13799	1541	63	19	2.7006	2.603e-05	0.0065154
Cluster 5	GOBP name	lipid metabolic process	13799	514	418	42	2.6975	3.1661e-09	4.4605e-06
Cluster 3	GOMF name	glycosaminoglycan binding	13799	1541	93	28	2.696	4.1366e-07	0.00024406
Cluster 6	GOMF name	oxidoreductase activity	13799	420	451	37	2.6954	2.8192e-08	2.3287e-05
Cluster 7	GOBP name	response to nutrient	13799	559	194	21	2.6721	2.7312e-05	0.0086575
Cluster 3	GOMF name	gated channel activity	13799	1541	104	31	2.6692	1.3292e-07	9.6876e-05
Cluster 5	GOBP name	cellular lipid metabolic process	13799	514	403	40	2.6646	1.0509e-08	1.2894e-05
Cluster 7	GOBP name	response to metal ion	13799	559	195	21	2.6584	2.9398e-05	0.0092037
Cluster 4	GOMF name	structural molecule activity	13799	1276	102	25	2.6506	3.1174e-06	0.001136
Cluster 7	GOCC name	membrane-enclosed lumen	13799	559	187	20	2.6401	4.8884e-05	0.0048279
Cluster 3	GOBP name	tissue morphogenesis	13799	1541	184	54	2.628	8.0164e-12	2.1781e-08
Cluster 3	GOBP name	morphogenesis of an epithelium	13799	1541	131	38	2.5975	1.2671e-08	1.5062e-05
Cluster 3	GOMF name	pattern binding	13799	1541	90	26	2.5869	2.4044e-06	0.00099302
Cluster 3	GOBP name	cell morphogenesis involved in differentiation	13799	1541	87	25	2.5732	4.0879e-06	0.0019683
Cluster 3	GOMF name	polysaccharide binding	13799	1541	84	24	2.5584	6.9452e-06	0.0021785
Cluster 3	GOCC name	extracellular region part	13799	1541	183	52	2.5445	7.0942e-11	3.8536e-08
Cluster 2	GOBP name	actin filament-based process	13799	716	236	31	2.5315	1.1674e-06	0.00074631
Cluster 1	GOCC name	nuclear chromosome part	13799	620	231	26	2.5051	1.0093e-05	0.0013372
Cluster 3	GOBP name	morphogenesis of a branching structure	13799	1541	86	24	2.499	1.0619e-05	0.004164
Cluster 2	GOBP name	actin cytoskeleton organization	13799	716	232	30	2.4921	2.3474e-06	0.0013035
Cluster 4	GOCC name	ribonucleoprotein complex	13799	1276	462	104	2.4344	2.0258e-18	2.751e-15
Cluster 3	GOBP name	negative regulation of locomotion	13799	1541	111	30	2.4202	1.9345e-06	0.0011235
Cluster 3	GOMF name	cation channel activity	13799	1541	100	27	2.4177	6.1182e-06	0.0019437
Cluster 3	GOBP name	biological adhesion	13799	1541	305	81	2.3781	2.4916e-14	9.9762e-11
Cluster 7	GOBP name	response to nutrient levels	13799	559	322	31	2.3765	4.6323e-06	0.0021488
Cluster 3	GOBP name	negative regulation of cell migration	13799	1541	98	26	2.3757	1.2384e-05	0.0046412
Cluster 3	GOBP name	cell adhesion	13799	1541	249	66	2.3735	6.5724e-12	1.8519e-08
Cluster 5	GOBP name	oxoacid metabolic process	13799	514	478	42	2.3589	1.3459e-07	0.00011635
Cluster 5	GOBP name	carboxylic acid metabolic process	13799	514	478	42	2.3589	1.3459e-07	0.00011769
Cluster 7	GOBP name	response to drug	13799	559	283	27	2.3551	2.0957e-05	0.0069622
Cluster 7	GOBP name	response to extracellular stimulus	13799	559	336	32	2.351	4.1069e-06	0.001965
Cluster 3	GOBP name	negative regulation of cellular component movement	13799	1541	104	27	2.3247	1.3012e-05	0.0047364
Cluster 3	GOBP name	regulation of angiogenesis	13799	1541	120	31	2.3133	3.6021e-06	0.0018029
Cluster 3	GOMF name	ion channel activity	13799	1541	137	35	2.2877	1.1965e-06	0.00060509
Cluster 5	GOBP name	cellular ketone metabolic process	13799	514	493	42	2.2871	3.0389e-07	0.0002289
Cluster 3	GOBP name	tube morphogenesis	13799	1541	119	30	2.2575	8.4249e-06	0.0035024
Cluster 1	GOBP name	cell migration	13799	620	365	37	2.2561	1.9624e-06	0.001131
Cluster 7	GOBP name	response to hormone stimulus	13799	559	485	44	2.2395	2.8308e-07	0.00021753
Cluster 3	GOMF name	substrate-specific channel activity	13799	1541	140	35	2.2386	2.0123e-06	0.00089045
Cluster 3	GOBP name	positive regulation of cell development	13799	1541	120	30	2.2386	9.9924e-06	0.004001
Cluster 5	GOMF name	oxidoreductase activity	13799	514	451	37	2.2025	3.4736e-06	0.0012296
Cluster 3	GOCC name	integral to plasma membrane	13799	1541	135	33	2.1889	6.2779e-06	0.00094727
Cluster 3	GOCC name	extracellular space	13799	1541	157	38	2.1673	1.7558e-06	0.00032889
Cluster 3	GOBP name	embryonic morphogenesis	13799	1541	186	45	2.1664	2.2199e-07	0.00017777
Cluster 3	GOMF name	calcium ion binding	13799	1541	344	83	2.1606	3.1108e-12	1.1012e-08
Cluster 3	GOMF name	passive transmembrane transporter activity	13799	1541	154	37	2.1514	2.8278e-06	0.001078
Cluster 3	GOMF name	channel activity	13799	1541	154	37	2.1514	2.8278e-06	0.0010949
Cluster 1	GOBP name	cell motility	13799	620	374	36	2.1423	8.1784e-06	0.0034375
Cluster 3	GOMF name	signal transducer activity	13799	1541	218	52	2.136	4.5121e-08	3.6068e-05
Cluster 4	GOCC name	mitochondrial part	13799	1276	492	97	2.1321	1.9057e-13	1.7253e-10
Cluster 3	GOBP name	regulation of cell morphogenesis involved in differentiation	13799	1541	152	36	2.1208	5.2946e-06	0.0023976
Cluster 3	GOMF name	transmembrane signaling receptor activity	13799	1541	305	72	2.1139	2.3135e-10	3.3723e-07
Cluster 2	GOCC name	intrinsic to plasma membrane	13799	716	294	32	2.0977	3.4933e-05	0.0036491
Cluster 6	GOCC name	mitochondrion	13799	420	505	32	2.0819	4.2712e-05	0.0043366
Cluster 3	GOBP name	cell-cell adhesion	13799	1541	203	47	2.0732	4.6616e-07	0.00033456
Cluster 6	GOCC name	mitochondrial part	13799	420	492	31	2.0701	6.1123e-05	0.005825
Cluster 1	GOBP name	locomotion	13799	620	479	44	2.0444	2.9761e-06	0.0015508
Cluster 7	GOBP name	cellular catabolic process	13799	559	656	54	2.032	2.941e-07	0.00022374
Cluster 3	GOMF name	receptor activity	13799	1541	442	100	2.0259	1.2366e-12	5.1072e-09
Cluster 1	GOBP name	cellular component movement	13799	620	452	41	2.0188	8.3699e-06	0.0034986
Cluster 7	GOBP name	catabolic process	13799	559	795	65	2.0183	2.372e-08	2.5416e-05
Cluster 3	GOBP name	system development	13799	1541	196	44	2.0102	2.4177e-06	0.0013328
Cluster 3	GOMF name	signaling receptor activity	13799	1541	364	81	1.9926	3.739e-10	4.412e-07
Cluster 3	GOBP name	regulation of cell adhesion	13799	1541	190	42	1.9794	5.8782e-06	0.0025701
Cluster 3	GOBP name	organ morphogenesis	13799	1541	236	52	1.973	5.9708e-07	0.00041673
Cluster 5	GOCC name	integral to membrane	13799	514	451	33	1.9644	9.4944e-05	0.0081863
Cluster 7	GOBP name	response to endogenous stimulus	13799	559	606	48	1.9553	3.6214e-06	0.0018007
Cluster 1	GOCC name	chromosomal part	13799	620	411	36	1.9495	5.5217e-05	0.0053561
Cluster 2	GOCC name	cell junction	13799	716	549	55	1.9307	1.0821e-06	0.00021374
Cluster 3	GOCC name	cell surface	13799	1541	229	48	1.8769	6.1924e-06	0.00094752
Cluster 3	GOCC name	plasma membrane	13799	1541	325	68	1.8736	1.0534e-07	2.7912e-05
Cluster 5	GOBP name	small molecule metabolic process	13799	514	946	66	1.873	2.6579e-07	0.00020845
Cluster 3	GOBP name	positive regulation of cell differentiation	13799	1541	340	71	1.8699	6.13e-08	6.1362e-05
Cluster 3	GOBP name	tissue development	13799	1541	255	53	1.8611	2.8279e-06	0.0014837
Cluster 3	GOBP name	regulation of cell morphogenesis	13799	1541	236	49	1.8592	6.5322e-06	0.0028076
Cluster 3	GOBP name	regulation of anatomical structure morphogenesis	13799	1541	431	89	1.8491	2.6253e-09	3.8408e-06
Cluster 3	GOBP name	positive regulation of developmental process	13799	1541	458	94	1.8378	1.3252e-09	2.0575e-06
Cluster 7	GOMF name	catalytic activity	13799	559	1949	145	1.8365	2.1825e-14	1.8027e-10
Cluster 3	GOBP name	anatomical structure morphogenesis	13799	1541	737	151	1.8347	1.5651e-14	7.0039e-11
Cluster 3	GOBP name	response to wounding	13799	1541	269	55	1.8309	3.1094e-06	0.0016092
Cluster 3	GOBP name	cellular component movement	13799	1541	452	91	1.8028	6.2936e-09	8.255e-06
Cluster 3	GOBP name	cellular component morphogenesis	13799	1541	280	56	1.7909	4.994e-06	0.002275
Cluster 3	GOBP name	signal transduction	13799	1541	250	50	1.7909	1.4772e-05	0.0052268
Cluster 7	GOBP name	response to organic substance	13799	559	1151	83	1.7801	6.9245e-08	6.7537e-05
Cluster 3	GOBP name	regulation of cell migration	13799	1541	343	68	1.7753	7.8358e-07	0.00053225
Cluster 3	GOBP name	regulation of multicellular organismal development	13799	1541	288	57	1.7723	5.7131e-06	0.0025269
Cluster 3	GOBP name	cell motility	13799	1541	374	72	1.7239	1.1575e-06	0.00074625
Cluster 2	GOCC name	plasma membrane part	13799	716	907	81	1.7211	4.3114e-07	9.7581e-05
Cluster 3	GOBP name	locomotion	13799	1541	479	91	1.7012	9.9409e-08	8.8972e-05
Cluster 1	GOMF name	adenyl ribonucleotide binding	13799	620	986	75	1.6929	1.9643e-06	0.00088501
Cluster 1	GOMF name	ATP binding	13799	620	975	74	1.6892	2.4724e-06	0.0010044
Cluster 3	GOMF name	molecular transducer activity	13799	1541	468	88	1.6838	2.481e-07	0.00016179
Cluster 3	GOBP name	regulation of secretion	13799	1541	298	56	1.6827	2.9472e-05	0.0091889
Cluster 3	GOCC name	plasma membrane part	13799	1541	907	170	1.6784	1.1002e-12	8.5373e-10
Cluster 7	GOBP name	response to chemical stimulus	13799	559	1634	111	1.6769	8.8829e-09	1.1078e-05
Cluster 3	GOBP name	regulation of locomotion	13799	1541	390	73	1.6761	2.7305e-06	0.0014527
Cluster 1	GOMF name	adenyl nucleotide binding	13799	620	997	75	1.6743	2.891e-06	0.0010854
Cluster 3	GOBP name	anatomical structure formation involved in morphogenesis	13799	1541	380	71	1.6731	3.8937e-06	0.0018988
Cluster 3	GOBP name	regulation of cellular component movement	13799	1541	375	70	1.6715	4.6487e-06	0.0021433
Cluster 3	GOBP name	cell migration	13799	1541	365	68	1.6682	6.6235e-06	0.0028308
Cluster 3	GOBP name	regulation of cell motility	13799	1541	318	59	1.6614	2.7157e-05	0.0086444
Cluster 3	GOBP name	cell surface receptor linked signaling pathway	13799	1541	767	141	1.6461	3.8017e-10	6.4271e-07
Cluster 3	GOBP name	regulation of cell development	13799	1541	402	72	1.6038	1.4016e-05	0.0050061
Cluster 4	GOBP name	cellular macromolecule biosynthetic process	13799	1276	715	104	1.573	7.2582e-07	0.00050197
Cluster 5	GOCC name	intrinsic to membrane	13799	514	1855	108	1.563	4.1632e-07	9.6233e-05
Cluster 3	GOBP name	regulation of multicellular organismal development	13799	1541	513	89	1.5535	5.8437e-06	0.0025697
Cluster 3	GOCC name	extracellular space	13799	1541	382	66	1.5471	8.3662e-05	0.0076378
Cluster 2	GOCC name	intrinsic to membrane	13799	716	1855	148	1.5376	1.1269e-08	3.9494e-06
Cluster 3	GOBP name	cellular developmental process	13799	1541	1165	198	1.5219	1.253e-10	2.3832e-07
Cluster 4	GOBP name	macromolecule biosynthetic process	13799	1276	740	104	1.5198	3.272e-06	0.0016819
Cluster 3	GOCC name	cell junction	13799	1541	549	93	1.5169	9.5396e-06	0.0012955
Cluster 5	GOMF name	catalytic activity	13799	514	1949	110	1.5152	1.3744e-06	0.00066779
Cluster 3	GOBP name	organ development	13799	1541	565	95	1.5056	1.0415e-05	0.0041052
Cluster 3	GOBP name	regulation of developmental process	13799	1541	1039	174	1.4996	5.1248e-09	6.9621e-06
Cluster 3	GOBP name	multicellular organismal process	13799	1541	1058	175	1.4811	1.1319e-08	1.3668e-05
Cluster 4	GOBP name	cellular biosynthetic process	13799	1276	1289	176	1.4766	1.3668e-08	1.5996e-05
Cluster 3	GOBP name	regulation of multicellular organismal process	13799	1541	1227	201	1.4669	2.0013e-09	2.9853e-06
Cluster 2	GOCC name	integral to membrane	13799	716	1370	104	1.463	1.5047e-05	0.0018576
Cluster 3	GOBP name	regulation of cell differentiation	13799	1541	742	121	1.4602	3.5298e-06	0.0017902
Cluster 3	GOBP name	regulation of localization	13799	1541	1007	164	1.4583	8.9186e-08	8.2742e-05
Cluster 4	GOBP name	biosynthetic process	13799	1276	1350	182	1.4579	1.9193e-08	2.0859e-05
Cluster 3	GOBP name	cell differentiation	13799	1541	849	138	1.4555	9.6213e-07	0.00064206
Cluster 3	GOBP name	regulation of transport	13799	1541	685	111	1.451	1.0887e-05	0.0042257
Cluster 3	GOBP name	anatomical structure development	13799	1541	1227	197	1.4377	1.3873e-08	1.5991e-05
Cluster 5	GOCC name	membrane part	13799	514	2716	145	1.4333	5.2979e-07	0.00011746
Cluster 3	GOBP name	regulation of cell proliferation	13799	1541	778	123	1.4157	1.2257e-05	0.0046392
Cluster 3	GOBP name	signal transduction	13799	1541	1298	202	1.3935	9.4725e-08	8.579e-05
Cluster 2	GOCC name	membrane part	13799	716	2716	193	1.3695	2.8643e-07	6.9151e-05
Cluster 3	GOBP name	regulation of signaling	13799	1541	1189	181	1.3631	1.6977e-06	0.0010332
Cluster 3	GOMF name	metal ion binding	13799	1541	928	140	1.3509	3.2276e-05	0.0073375
Cluster 3	GOBP name	developmental process	13799	1541	2316	349	1.3494	6.0501e-11	1.2785e-07
Cluster 3	GOBP name	regulation of cell communication	13799	1541	990	149	1.3477	2.1444e-05	0.0070929
Cluster 3	GOCC name	intrinsic to membrane	13799	1541	1855	259	1.2503	1.0035e-05	0.0013459
Cluster 3	GOBP name	cellular response to stimulus	13799	1541	2364	327	1.2386	1.6164e-06	0.00099171
Cluster 3	GOCC name	membrane part	13799	1541	2716	371	1.2232	1.0226e-06	0.00021365
Cluster 3	GOBP name	response to stimulus	13799	1541	3137	419	1.196	1.9202e-06	0.0011237
Cluster 4	GOCC name	cytoplasmic part	13799	1276	4077	436	1.1565	2.1706e-05	0.0025087
Cluster 3	GOCC name	membrane-bounded organelle	13799	1541	4620	452	0.87608	2.532e-05	0.0028069
Cluster 3	GOCC name	organelle	13799	1541	5392	516	0.85693	2.1174e-07	5.3495e-05
Cluster 5	GOCC name	intracellular part	13799	514	7405	235	0.85198	4.2119e-05	0.0043168
Cluster 4	GOBP name	biological regulation	13799	1276	4506	352	0.84479	5.6836e-06	0.0025286
Cluster 1	GOCC name	intracellular part	13799	620	7405	277	0.83255	9.0272e-07	0.0001923
Cluster 1	GOCC name	organelle	13799	620	5392	200	0.82554	5.3263e-05	0.0052131
Cluster 3	GOCC name	intracellular membrane-bounded organelle	13799	1541	3674	334	0.81405	3.1936e-07	7.5424e-05
Cluster 4	GOBP name	regulation of metabolic process	13799	1276	2815	210	0.80675	2.7136e-05	0.0086739
Cluster 3	GOCC name	protein complex	13799	1541	2311	208	0.80595	3.1424e-05	0.003347
Cluster 1	GOCC name	intracellular organelle	13799	620	4558	165	0.80569	7.0391e-05	0.0066498
Cluster 3	GOCC name	intracellular organelle	13799	1541	4558	408	0.80155	6.5756e-10	3.2472e-07
Cluster 4	GOCC name	nuclear part	13799	1276	2257	166	0.79538	7.9465e-05	0.0073162
Cluster 3	GOCC name	intracellular part	13799	1541	7405	645	0.77997	1.8154e-23	6.5741e-20
Cluster 4	GOBP name	cellular component organization	13799	1276	2256	162	0.77656	2.4047e-05	0.0077517
Cluster 1	GOCC name	membrane-bounded organelle	13799	620	4620	161	0.7756	7.0458e-06	0.0010344
Cluster 5	GOCC name	intracellular organelle part	13799	514	4192	121	0.77491	8.6975e-05	0.007809
Cluster 4	GOMF name	binding	13799	1276	4337	306	0.76301	1.6446e-10	2.7168e-07
Cluster 7	GOCC name	organelle part	13799	559	4250	131	0.76088	1.6842e-05	0.0020331
Cluster 7	GOCC name	intracellular organelle part	13799	559	4192	128	0.75375	1.2215e-05	0.0015799
Cluster 4	GOBP name	regulation of macromolecule metabolic process	13799	1276	2426	169	0.75334	2.0243e-06	0.0011579
Cluster 1	GOCC name	cytoplasmic part	13799	620	4077	137	0.74789	4.2593e-06	0.00074635
Cluster 4	GOBP name	cellular component organization or biogenesis at cellular level	13799	1276	1771	122	0.74497	2.8285e-05	0.0089287
Cluster 4	GOBP name	negative regulation of cellular process	13799	1276	1832	125	0.73787	1.3528e-05	0.0049007
Cluster 1	GOCC name	intracellular membrane-bounded organelle	13799	620	3674	121	0.733	5.4111e-06	0.00085197
Cluster 2	GOCC name	organelle part	13799	716	4250	161	0.73008	8.7042e-08	2.4247e-05
Cluster 3	GOCC name	cytoplasmic part	13799	1541	4077	328	0.72041	2.2627e-15	2.7314e-12
Cluster 2	GOCC name	macromolecular complex	13799	716	2683	100	0.71831	1.7841e-05	0.0021299
Cluster 4	GOBP name	regulation of RNA metabolic process	13799	1276	1506	100	0.71808	2.5257e-05	0.0081075
Cluster 2	GOCC name	intracellular organelle part	13799	716	4192	156	0.7172	3.105e-08	9.9214e-06
Cluster 6	GOCC name	intracellular organelle part	13799	420	4192	91	0.71321	1.2225e-05	0.0015625
Cluster 4	GOMF name	hydrolase activity	13799	1276	1444	95	0.71146	2.5458e-05	0.0064373
Cluster 6	GOCC name	organelle part	13799	420	4250	92	0.71121	9.1916e-06	0.001264
Cluster 3	GOCC name	non-membrane-bounded organelle	13799	1541	1360	108	0.7111	7.5261e-06	0.0010619
Cluster 3	GOCC name	intracellular non-membrane-bounded organelle	13799	1541	1360	108	0.7111	7.5261e-06	0.0010758
Cluster 4	GOMF name	cation binding	13799	1276	2188	142	0.70184	1.022e-07	7.6741e-05
Cluster 3	GOCC name	macromolecular complex	13799	1541	2683	210	0.70088	5.1359e-11	2.9367e-08
Cluster 2	GOBP name	metabolic process	13799	716	4082	148	0.69875	7.9015e-09	1.0019e-05
Cluster 4	GOMF name	ion binding	13799	1276	2198	142	0.69865	7.1382e-08	5.5277e-05
Cluster 3	GOMF name	catalytic activity	13799	1541	1949	151	0.69376	1.6715e-08	1.5341e-05
Cluster 4	GOBP name	signal transduction	13799	1276	1298	83	0.69151	2.2671e-05	0.0074023
Cluster 4	GOMF name	catalytic activity	13799	1276	1702	107	0.67986	6.0282e-07	0.0003395
Cluster 5	GOCC name	macromolecular complex	13799	514	2683	67	0.67041	2.4346e-05	0.0027551
Cluster 7	GOCC name	macromolecular complex	13799	559	2683	72	0.66244	7.5744e-06	0.001055
Cluster 3	GOBP name	macromolecule modification	13799	1541	1214	89	0.65647	7.8193e-07	0.00053591
Cluster 7	GOBP name	regulation of macromolecule metabolic process	13799	559	2426	64	0.65122	1.2362e-05	0.0046559
Cluster 7	GOBP name	macromolecule metabolic process	13799	559	2848	75	0.65007	1.8111e-06	0.0010764
Cluster 4	GOBP name	organelle organization	13799	1276	1115	67	0.64983	1.0859e-05	0.0042365
Cluster 2	GOBP name	primary metabolic process	13799	716	3571	120	0.64763	7.0917e-10	1.124e-06
Cluster 3	GOCC name	organelle part	13799	1541	4250	306	0.64473	4.7494e-25	2.5799e-21
Cluster 2	GOBP name	macromolecule metabolic process	13799	716	2848	95	0.64286	4.4202e-08	4.5442e-05
Cluster 5	GOBP name	macromolecule metabolic process	13799	514	2848	68	0.64099	2.6377e-06	0.0014232
Cluster 3	GOBP name	protein metabolic process	13799	1541	1654	118	0.63884	1.4209e-09	2.1619e-06
Cluster 3	GOCC name	intracellular organelle part	13799	1541	4192	299	0.6387	2.0224e-25	2.1971e-21
Cluster 2	GOBP name	cellular metabolic process	13799	716	3723	123	0.63672	7.3971e-11	1.4809e-07
Cluster 3	GOBP name	metabolic process	13799	1541	4082	290	0.63617	6.3998e-25	8.1145e-21
Cluster 6	GOBP name	cellular macromolecule metabolic process	13799	420	2659	51	0.63016	2.2766e-05	0.0074015
Cluster 3	GOBP name	biosynthetic process	13799	1541	1350	95	0.63014	2.424e-08	2.5613e-05
Cluster 5	GOBP name	cellular macromolecule metabolic process	13799	514	2659	62	0.62598	2.6387e-06	0.0014137
Cluster 3	GOBP name	macromolecule metabolic process	13799	1541	2848	198	0.62254	1.253e-17	6.8086e-14
Cluster 3	GOBP name	cellular protein metabolic process	13799	1541	1225	84	0.61403	3.1626e-08	3.2959e-05
Cluster 3	GOBP name	cellular response to stress	13799	1541	718	49	0.61111	1.6922e-05	0.0058516
Cluster 3	GOBP name	cellular biosynthetic process	13799	1541	1289	86	0.59743	3.3656e-09	4.6554e-06
Cluster 3	GOBP name	primary metabolic process	13799	1541	3571	237	0.5943	4.1364e-26	6.2936e-22
Cluster 7	GOBP name	regulation of nitrogen compound metabolic process	13799	559	1754	42	0.59109	1.9529e-05	0.0065448
Cluster 3	GOBP name	cellular macromolecule biosynthetic process	13799	1541	715	47	0.58862	6.2572e-06	0.0027202
Cluster 3	GOCC name	nucleoplasm	13799	1541	660	43	0.5834	1.0801e-05	0.0014137
Cluster 3	GOBP name	cellular metabolic process	13799	1541	3723	241	0.57965	2.0641e-29	1.5703e-24
Cluster 3	GOBP name	small molecule metabolic process	13799	1541	946	61	0.57741	1.1218e-07	9.9235e-05
Cluster 3	GOBP name	cellular macromolecule metabolic process	13799	1541	2659	171	0.57587	2.2553e-20	1.9064e-16
Cluster 3	GOBP name	nucleic acid metabolic process	13799	1541	622	40	0.57586	1.3597e-05	0.0048794
Cluster 2	GOBP name	cellular macromolecule metabolic process	13799	716	2659	79	0.57259	3.7327e-10	6.4539e-07
Cluster 7	GOBP name	cellular macromolecule metabolic process	13799	559	2659	61	0.5663	1.8595e-08	2.0502e-05
Cluster 7	GOBP name	regulation of nucleobase-containing compound metabolic process	13799	559	1731	39	0.55616	4.7941e-06	0.0021971
Cluster 5	GOCC name	nuclear part	13799	514	2257	46	0.54716	2.6509e-07	6.5453e-05
Cluster 4	GOMF name	nucleotide binding	13799	1276	1508	76	0.54502	5.0351e-11	8.9121e-08
Cluster 4	GOMF name	DNA binding	13799	1276	955	48	0.54354	1.809e-07	0.00012452
Cluster 3	GOCC name	nuclear part	13799	1541	2257	135	0.53561	2.2616e-20	4.9139e-17
Cluster 4	GOMF name	purine nucleotide binding	13799	1276	1242	61	0.53114	9.2761e-10	9.994e-07
Cluster 7	GOBP name	regulation of RNA metabolic process	13799	559	1506	32	0.52452	5.4147e-06	0.0024374
Cluster 6	GOBP name	regulation of macromolecule biosynthetic process	13799	420	1637	26	0.52182	3.1132e-05	0.0095885
Cluster 4	GOMF name	purine ribonucleotide binding	13799	1276	1233	59	0.51747	3.4024e-10	4.2156e-07
Cluster 4	GOMF name	ribonucleotide binding	13799	1276	1234	59	0.51705	3.2272e-10	4.2089e-07
Cluster 3	GOCC name	endoplasmic reticulum part	13799	1541	440	25	0.50878	2.2864e-05	0.0026146
Cluster 6	GOCC name	non-membrane-bounded organelle	13799	420	1360	21	0.50732	9.4396e-05	0.0082041
Cluster 6	GOCC name	intracellular non-membrane-bounded organelle	13799	420	1360	21	0.50732	9.4396e-05	0.0082703
Cluster 3	GOBP name	oxoacid metabolic process	13799	1541	478	27	0.5058	9.417e-06	0.0038107
Cluster 3	GOBP name	carboxylic acid metabolic process	13799	1541	478	27	0.5058	9.417e-06	0.0038311
Cluster 3	GOBP name	nucleobase-containing compound metabolic process	13799	1541	831	46	0.49568	3.0629e-09	4.3965e-06
Cluster 7	GOCC name	nuclear part	13799	559	2257	45	0.49217	1.8205e-09	7.9112e-07
Cluster 3	GOCC name	organelle membrane	13799	1541	1132	62	0.49044	2.235e-12	1.5176e-09
Cluster 3	GOBP name	cellular ketone metabolic process	13799	1541	493	27	0.49041	3.6299e-06	0.0017932
Cluster 3	GOBP name	nitrogen compound metabolic process	13799	1541	1790	97	0.48525	1.2735e-19	8.8074e-16
Cluster 3	GOBP name	RNA metabolic process	13799	1541	907	48	0.47389	9.4945e-11	1.8521e-07
Cluster 5	GOCC name	non-membrane-bounded organelle	13799	514	1360	24	0.47376	4.7434e-06	0.0007808
Cluster 5	GOCC name	intracellular non-membrane-bounded organelle	13799	514	1360	24	0.47376	4.7434e-06	0.00079281
Cluster 3	GOBP name	cellular nitrogen compound metabolic process	13799	1541	1721	90	0.46828	4.1623e-20	3.1665e-16
Cluster 2	GOBP name	nitrogen compound metabolic process	13799	716	1790	43	0.46297	2.0634e-10	3.6505e-07
Cluster 3	GOMF name	nucleic acid binding	13799	1541	779	40	0.4598	7.2296e-10	8.1432e-07
Cluster 7	GOMF name	DNA binding	13799	559	955	17	0.43942	2.1598e-05	0.0056337
Cluster 3	GOBP name	DNA metabolic process	13799	1541	393	19	0.43292	3.9439e-06	0.0019111
Cluster 4	GOMF name	purine ribonucleoside triphosphate binding	13799	1276	600	24	0.43257	2.5365e-07	0.00016117
Cluster 2	GOMF name	nucleic acid binding	13799	716	906	20	0.42544	1.6738e-06	0.00079763
Cluster 3	GOMF name	binding	13799	1541	401	19	0.42428	2.2248e-06	0.00095054
Cluster 4	GOMF name	adenyl nucleotide binding	13799	1276	997	39	0.42303	1.1497e-11	2.59e-08
Cluster 6	GOCC name	nuclear part	13799	420	2257	29	0.42215	2.4204e-09	1.0114e-06
Cluster 4	GOCC name	chromosomal part	13799	1276	411	16	0.42099	1.2403e-05	0.0015668
Cluster 2	GOCC name	nuclear part	13799	716	2257	49	0.41841	3.6167e-15	3.9292e-12
Cluster 2	GOBP name	nucleobase-containing compound metabolic process	13799	716	831	18	0.41745	3.2944e-06	0.001682
Cluster 2	GOBP name	cellular nitrogen compound metabolic process	13799	716	1721	37	0.41434	8.7751e-12	2.302e-08
Cluster 4	GOMF name	ATP binding	13799	1276	975	37	0.41039	6.5192e-12	1.795e-08
Cluster 2	GOCC name	nucleoplasm	13799	716	660	14	0.40881	2.5317e-05	0.0028356
Cluster 7	GOBP name	RNA metabolic process	13799	559	907	15	0.40824	1.2435e-05	0.0046371
Cluster 4	GOMF name	adenyl ribonucleotide binding	13799	1276	986	37	0.40581	3.2529e-12	1.0076e-08
Cluster 3	GOBP name	nucleobase-containing compound metabolic process	13799	1541	644	29	0.40323	4.974e-10	8.2261e-07
Cluster 7	GOCC name	non-membrane-bounded organelle	13799	559	1360	22	0.39932	4.751e-08	1.395e-05
Cluster 7	GOCC name	intracellular non-membrane-bounded organelle	13799	559	1360	22	0.39932	4.751e-08	1.4337e-05
Cluster 4	GOMF name	nucleic acid binding	13799	1276	906	33	0.3939	9.4739e-12	2.3476e-08
Cluster 3	GOCC name	mitochondrion	13799	1541	505	22	0.3901	1.7606e-08	5.9771e-06
Cluster 3	GOBP name	catabolic process	13799	1541	795	34	0.38296	6.7827e-13	2.064e-09
Cluster 3	GOBP name	cellular amine metabolic process	13799	1541	281	12	0.3824	1.9209e-05	0.006466
Cluster 7	GOMF name	nucleic acid binding	13799	559	906	14	0.38145	4.8649e-06	0.0016291
Cluster 3	GOMF name	ligase activity	13799	1541	306	13	0.38042	7.8103e-06	0.0023894
Cluster 3	GOBP name	nucleic acid metabolic process	13799	1541	620	26	0.37551	1.4485e-10	2.6238e-07
Cluster 2	GOBP name	nucleic acid metabolic process	13799	716	622	12	0.37181	1.3539e-05	0.0048816
Cluster 6	GOBP name	regulation of RNA metabolic process	13799	420	1506	17	0.37087	1.5338e-07	0.00012547
Cluster 6	GOMF name	ATP binding	13799	420	975	11	0.37067	2.7479e-05	0.0066758
Cluster 6	GOMF name	adenyl ribonucleotide binding	13799	420	986	11	0.36653	2.1775e-05	0.0056207
Cluster 6	GOMF name	adenyl nucleotide binding	13799	420	997	11	0.36249	1.7226e-05	0.004743
Cluster 3	GOCC name	nucleoplasm part	13799	1541	553	22	0.35624	3.9519e-10	2.0445e-07
Cluster 4	GOMF name	sequence-specific DNA binding	13799	1276	370	12	0.35073	2.9776e-06	0.0011013
Cluster 3	GOBP name	macromolecule catabolic process	13799	1541	383	15	0.3507	1.5212e-07	0.00012579
Cluster 3	GOCC name	nucleolus	13799	1541	256	10	0.34979	1.6584e-05	0.0020244
Cluster 3	GOCC name	mitochondrial membrane	13799	1541	273	10	0.32801	4.1452e-06	0.00075056
Cluster 3	GOBP name	modification-dependent protein catabolic process	13799	1541	221	8	0.32415	3.0211e-05	0.0093427
Cluster 4	GOBP name	chromosome organization	13799	1276	367	11	0.32413	1.176e-06	0.00074557
Cluster 3	GOMF name	ligase activity, forming carbon-nitrogen bonds	13799	1541	222	8	0.32269	2.7802e-05	0.0066886
Cluster 3	GOBP name	response to DNA damage stimulus	13799	1541	361	13	0.32246	9.2532e-08	8.4813e-05
Cluster 3	GOBP name	cellular macromolecule catabolic process	13799	1541	334	12	0.32172	2.7043e-07	0.00020993
Cluster 4	GOMF name	ATPase activity	13799	1276	269	8	0.32161	2.9106e-05	0.0068689
Cluster 3	GOBP name	modification-dependent macromolecule catabolic process	13799	1541	225	8	0.31838	2.1644e-05	0.0071281
Cluster 7	GOMF name	nucleic acid binding	13799	559	779	10	0.31688	2.5267e-06	0.0010099
Cluster 3	GOBP name	cellular catabolic process	13799	1541	656	23	0.31396	2.2057e-13	8.3899e-10
Cluster 2	GOCC name	nucleoplasm part	13799	716	553	9	0.31365	6.5859e-06	0.00098013
Cluster 3	GOBP name	cellular amino acid metabolic process	13799	1541	232	8	0.30878	1.1996e-05	0.0045632
Cluster 4	GOMF name	regulatory region nucleic acid binding	13799	1276	356	10	0.30377	7.599e-07	0.00040936
Cluster 4	GOMF name	regulatory region DNA binding	13799	1276	321	9	0.3032	2.6086e-06	0.0010261
Cluster 6	GOCC name	nucleoplasm	13799	420	660	6	0.29868	0.00011604	0.0094789
Cluster 3	GOBP name	ubiquitin-dependent protein catabolic process	13799	1541	213	7	0.29428	1.7804e-05	0.0060467
Cluster 1	GOCC name	ribonucleoprotein complex	13799	620	462	6	0.28904	7.045e-05	0.006598
Cluster 3	GOBP name	heterocycle metabolic process	13799	1541	313	10	0.28609	1.3513e-07	0.00011551
Cluster 3	GOBP name	nucleobase-containing small molecule metabolic process	13799	1541	221	7	0.28363	8.8678e-06	0.0036664
Cluster 3	GOMF name	acid-amino acid ligase activity	13799	1541	190	6	0.28278	3.7113e-05	0.0082852
Cluster 2	GOCC name	chromosomal part	13799	716	411	6	0.28135	4.5036e-05	0.0044887
Cluster 2	GOBP name	nucleobase-containing compound metabolic process	13799	716	644	9	0.26933	1.7487e-07	0.00014152
Cluster 2	GOMF name	RNA binding	13799	716	434	6	0.26644	1.7846e-05	0.0048596
Cluster 3	GOBP name	protein modification by small protein conjugation or removal	13799	1541	270	8	0.26532	4.2846e-07	0.00031646
Cluster 3	GOBP name	mRNA metabolic process	13799	1541	209	6	0.25707	6.8051e-06	0.0028922
Cluster 3	GOCC name	mitochondrial part	13799	1541	492	14	0.2548	3.0478e-12	1.9477e-09
Cluster 3	GOMF name	RNA binding	13799	1541	434	12	0.24759	3.6463e-11	7.5295e-08
Cluster 3	GOCC name	ubiquitin ligase complex	13799	1541	147	4	0.24366	0.0001216	0.0097856
Cluster 4	GOMF name	RNA polymerase II regulatory region sequence-specific DNA binding	13799	1276	222	5	0.24356	1.8794e-05	0.0050078
Cluster 4	GOMF name	RNA polymerase II regulatory region DNA binding	13799	1276	225	5	0.24032	1.4975e-05	0.0041695
Cluster 7	GOBP name	nucleic acid metabolic process	13799	559	620	6	0.23889	2.2602e-06	0.0012643
Cluster 3	GOCC name	nucleolus	13799	1541	225	6	0.23879	1.5631e-06	0.00030324
Cluster 7	GOCC name	nucleoplasm	13799	559	418	4	0.23622	0.00010609	0.008866
Cluster 2	GOBP name	RNA metabolic process	13799	716	907	11	0.23373	4.02e-11	9.5571e-08
Cluster 5	GOCC name	ribonucleoprotein complex	13799	514	462	4	0.23244	8.5098e-05	0.0077042
Cluster 3	GOBP name	protein ubiquitination	13799	1541	272	7	0.23045	8.4412e-08	8.0272e-05
Cluster 3	GOCC name	organelle inner membrane	13799	1541	198	5	0.22613	4.4695e-06	0.0007587
Cluster 3	GOBP name	protein modification by small protein conjugation	13799	1541	298	7	0.21034	7.0219e-09	9.0542e-06
Cluster 5	GOCC name	nucleoplasm	13799	514	418	3	0.19268	7.6637e-05	0.0071161
Cluster 4	GOMF name	chromatin binding	13799	1276	225	4	0.19225	3.277e-06	0.0011769
Cluster 2	GOBP name	nucleic acid metabolic process	13799	716	620	6	0.18651	5.5508e-09	7.4084e-06
Cluster 7	GOMF name	binding	13799	559	401	3	0.18468	4.2815e-05	0.0094728
Cluster 4	GOBP name	chromatin organization	13799	1276	185	3	0.17537	1.6144e-05	0.0056861
Cluster 3	GOBP name	RNA processing	13799	1541	329	6	0.16331	5.6385e-11	1.2256e-07
Cluster 7	GOCC name	ribonucleoprotein complex	13799	559	462	3	0.16029	4.9102e-06	0.00079618
Cluster 4	GOMF name	transcription regulatory region DNA binding	13799	1276	169	2	0.12798	1.0289e-05	0.0029994
Cluster 6	GOCC name	nucleoplasm part	13799	420	553	2	0.11882	4.3087e-06	0.00074301
Cluster 3	GOBP name	ncRNA processing	13799	1541	155	2	0.11554	1.8506e-06	0.0010914
Cluster 3	GOBP name	proteasomal ubiquitin-dependent protein catabolic process	13799	1541	159	2	0.11264	1.2067e-06	0.00075866
Cluster 3	GOBP name	proteasomal protein catabolic process	13799	1541	167	2	0.10724	5.1085e-07	0.00036321
Cluster 3	GOBP name	ncRNA metabolic process	13799	1541	199	2	0.089996	1.5637e-08	1.7494e-05
Cluster 3	GOCC name	ribonucleoprotein complex	13799	1541	462	4	0.077529	3.4961e-19	5.4259e-16
Cluster 7	GOCC name	chromosomal part	13799	559	411	1	0.060061	5.7193e-07	0.00012427
Cluster 2	GOBP name	RNA processing	13799	716	329	1	0.058579	3.6208e-07	0.00027005
Cluster 2	GOCC name	nuclear chromosome part	13799	716	231	0	0	4.058e-06	0.00074722
Cluster 3	GOMF name	structural molecule activity	13799	1541	94	0	0	1.4073e-05	0.0040084
Cluster 3	GOMF name	methyltransferase activity	13799	1541	133	0	0	1.3339e-07	9.4437e-05
Cluster 3	GOMF name	structural constituent of ribosome	13799	1541	99	0	0	7.7506e-06	0.0024008
Cluster 3	GOBP name	translation	13799	1541	116	0	0	1.0181e-06	0.00066772
Cluster 2	GOBP name	ncRNA metabolic process	13799	716	199	0	0	2.2952e-05	0.0074301

## Sheet: IPA TF analysis z-score
Supplementary Table 1	IPA Tox Function analysis, z-score
Â© 2000-2019 QIAGEN. All rights reserved.
Tox Functions	CDDA_Chol_1pc_week_4-CSAA_week_4	CDDA_Chol_1pc_week_8-CSAA_week_8	CDDA_Chol_1pc_week_12-CSAA_week_12
Migration of hepatic stellate cells	2.155	2.353	1.706
Growth of liver tumor	2.411	1.732	2.411
Damage of liver	3.293	2.891	2.997
Hepatic injury	3.396	2.388	2.694
Growth of hepatocellular carcinoma	1.99	NA	1.99
Activation of hepatic stellate cells	1.119	2.081	1.52
Viral hepatitis	1.964	1.4	1.4
Liver tumor	1.305	1.123	0.836
Liver metastasis	1.508	1.069	1.069
Proliferation of liver cells	1.367	1.611	1.7
Cell death of hepatocytes	1.567	1.16	1.733
Apoptosis of hepatocytes	1.285	1.182	1.442
Apoptosis of liver	1.152	1.192	1.499
Apoptosis of liver cells	1.152	1.192	1.499
Failure of liver	0	0.555	1.698
Proliferation of hepatocytes	0.567	1.015	1.485
Infection by Hepatitis C virus	NA	1.091	1.091
Fibrosis of liver	0.262	0.75	1.213
Development of liver tumor	1.16	0.401	0.373
Proliferation of hepatic stellate cells	1.108	0.819	0.154
Liver carcinoma	0.546	-0.07	0.758
Regeneration of liver	1.035	0.724	0.901
Cell death of liver cells	0.928	0.602	1.359
Development of hepatocellular carcinoma	0.892	0.344	1.056
Liver cancer	1.013	0.471	1.121
Hepatocellular carcinoma	0.931	0.475	1.09
Hepatic steatosis	-1.08	0.584	0.345
Inflammation of liver	-0.935	-0.09	0.053
Focal necrosis of liver	-1.069	-0.179	-0.505
Bleeding of liver	-0.816	-0.563	-1.117
Proliferation of oval cells	-0.742	-0.742	-0.742
Quantity of hepatocytes	NA	-1.109	-0.392
Conjugation of glutathione	NA	-1.253	-0.161
Damage of liver cells	-0.152	-0.555	NA
Apoptosis of liver cell lines	-0.552	-0.782	-0.042
Cell death of liver cell lines	-0.617	-0.777	0.124
Cholestasis	NA	NA	-0.816
Apoptosis of hepatic stellate cells	-0.651	-0.243	0.485
Cell death of liver	-0.287	0.049	0.726
Necrosis of liver	-0.287	0.049	0.726
Hyperplasia of liver	NA	-0.097	0.202
Secretion of bile acid	NA	0.152	0.152
Damage of hepatocytes	NA	-0.152	NA
Alcoholic hepatitis	NA	NA	NA
Arrest in growth of hepatocytes	NA	NA	NA
Hepatic adenocarcinoma	NA	NA	NA
Progressive hepatic fibrosis	NA	NA	NA
Compensated cirrhosis	NA	NA	NA
Obstructive cholestasis	NA	NA	NA
Advanced liver tumor	NA	NA	NA
Proliferation of cholangiocytes	NA	NA	NA
Metastatic liver tumor	NA	NA	NA
Nonalcoholic fatty liver disease	NA	NA	NA
Progressive intrahepatic cholestasis	NA	NA	NA
Progressive liver metastasis	NA	NA	NA
Severe hepatic fibrosis	NA	NA	NA
Progressive familial intrahepatic cholestasis type 1	NA	NA	NA
Acute hepatitis	NA	NA	NA
Expansion of hepatocytes	NA	NA	NA
Chronic viral hepatitis	NA	NA	NA
Histopathological change of liver	NA	NA	NA
Lipopolysaccharide hepatocellular cholestasis	NA	NA	NA
Nodular hyperplasia of liver	NA	NA	NA
Susceptibility to hepatitis C virus	NA	NA	NA
Edema of liver	NA	NA	NA
Childhood type hepatocellular carcinoma	NA	NA	NA
Unresectable hepatocellular carcinoma	NA	NA	NA
Experimentally-induced hepatic fibrosis	NA	NA	NA
Progressive familial intrahepatic cholestasis type 2	NA	NA	NA
Infection by hepatitis B virus	NA	NA	NA
Decompensated cirrhosis of liver	NA	NA	NA
Low grade chronic hepatitis C	NA	NA	NA
Liver cholangiocarcinoma	NA	NA	NA
Advanced stage hepatic steatosis	NA	NA	NA
Advanced liver cholangiocarcinoma	NA	NA	NA
Severe alcoholic hepatitis	NA	NA	NA
Chronic hepatitis C virus genotype 4	NA	NA	NA
Chronic hepatitis B	NA	NA	NA
Metastatic liver cholangiocarcinoma	NA	NA	NA
Susceptibility to noncryptogenic cirrhosis	NA	NA	NA
Relapsed hepatosplenic T-cell lymphoma	NA	NA	NA
Ann Arbor stage I-IV hepatosplenic T-cell lymphoma	NA	NA	NA
Severe hepatitis	NA	NA	NA
Hepatoblastoma	NA	NA	NA
Cirrhosis of liver	NA	NA	NA
Alcoholic cirrhosis	NA	NA	NA
Chronic active hepatitis	NA	NA	NA
Nonalcoholic steatohepatitis	NA	NA	NA
Chronic hepatitis C	NA	NA	NA
Hepatomegaly	NA	NA	NA
Hepatosplenic T-cell lymphoma	NA	NA	NA
Cirrhosis	NA	NA	NA
Steatohepatitis	NA	NA	NA
Hepatitis B virus-related hepatocellular carcinoma	NA	NA	NA
Hepatitis A	NA	NA	NA
Locally advanced hepatocellular carcinoma	NA	NA	NA
Unresectable liver cholangiocarcinoma	NA	NA	NA
Chronic hepatitis	NA	NA	NA
Resectable liver cholangiocarcinoma	NA	NA	NA
Refractory hepatosplenic T-cell lymphoma	NA	NA	NA
Cryptogenic cirrhosis	NA	NA	NA
Chronic autoimmune hepatitis	NA	NA	NA
Biliary cirrhosis	NA	NA	NA
Intrahepatic cholestasis	NA	NA	NA
Primary biliary cirrhosis	NA	NA	NA
Experimentally induced cirrhosis	NA	NA	NA

## Sheet: IPA TF analysis -log(BH p-val)
Supplementary Table 1	IPA Tox Function analysis, -log Benjamini Hochberg corrected p-values
Â© 2000-2019 QIAGEN. All rights reserved.
Tox Functions	CDDA_Chol_1pc_week_4-CSAA_week_4	CDDA_Chol_1pc_week_8-CSAA_week_8	CDDA_Chol_1pc_week_12-CSAA_week_12
Liver carcinoma	17.8733	19.2641	31.6095
Liver cancer	18.0291	19.2688	31.6095
Liver tumor	14.2837	14.2689	25.0395
Hepatocellular carcinoma	14.5789	13.9466	17.2711
Cirrhosis	12.0828	5.47338	9.49947
Cell death of liver	6.63628	4.44798	10.3693
Necrosis of liver	6.48011	4.3954	10.3376
Cell death of liver cells	5.61536	3.46944	7.19706
Hepatic steatosis	7.72247	3.48237	6.79792
Inflammation of liver	7.5075	2.95522	6.02898
Cirrhosis of liver	8.93367	4.74315	7.19706
Biliary cirrhosis	8.75058	3.90641	8.95406
Primary biliary cirrhosis	8.28633	3.62633	8.55654
Proliferation of liver cells	6.48011	3.21737	3.17825
Damage of liver	7.62358	2.26444	3.44935
Cholestasis	1.973	2.14557	5.11488
Migration of hepatic stellate cells	3.54323	2.81282	2.83741
Liver metastasis	3.58829	3.62137	3.55707
Fibrosis of liver	3.16534	2.81014	3.90833
Apoptosis of hepatocytes	3.71025	1.95438	4.4643
Cell death of hepatocytes	4.31573	2.38637	5.44738
Apoptosis of liver	4.53328	2.59257	5.11315
Apoptosis of liver cells	4.4136	2.57438	5.11315
Hepatic injury	5.16219	1.17355	1.77134
Proliferation of hepatic stellate cells	3.65571	2.34692	1.42663
Proliferation of hepatocytes	3.6249	1.62805	2.31865
Acute hepatitis	2.86039	1.26069	0.724417
Infection by Hepatitis C virus	2.97702	1.36588	1.08016
Alcoholic hepatitis	3.31314	0.96827	1.1651
Viral hepatitis	3.92395	1.06817	1.3335
Hyperplasia of liver	0.467432	2.77463	2.15256
Apoptosis of hepatic stellate cells	1.74167	2.14557	1.51118
Metastatic liver tumor	1.91592	2.62934	2.12415
Intrahepatic cholestasis	1.15957	1.1371	3.61956
Progressive intrahepatic cholestasis	0	0	2.80913
Quantity of hepatocytes	0	0.521287	2.3506
Progressive familial intrahepatic cholestasis type 1	0.754305	1.09602	2.63566
Hepatomegaly	0.646845	0.674792	1.97045
Activation of hepatic stellate cells	0.493022	0.673884	1.92719
Hepatic adenocarcinoma	0.961103	2.16657	0.565424
Development of liver tumor	1.36186	0.606953	2.26331
Histopathological change of liver	1.36471	0.899284	1.64749
Development of hepatocellular carcinoma	1.79853	0.572741	1.64749
Chronic viral hepatitis	2.64942	0.572741	0.923029
Chronic hepatitis	2.26776	0.419868	0.724204
Susceptibility to hepatitis C virus	2.15278	0.673884	0.708193
Chronic hepatitis C	2.06139	0.583453	0.680862
Secretion of bile acid	1.36471	1.25813	1.30889
Hepatosplenic T-cell lymphoma	1.35229	1.7425	1.01697
Obstructive cholestasis	2.04439	1.26069	1.32266
Proliferation of oval cells	2.30197	1.28124	1.3235
Lipopolysaccharide hepatocellular cholestasis	1.67655	1.08146	1.13394
Chronic active hepatitis	1.95215	1.04872	1.05261
Nonalcoholic steatohepatitis	2.15645	1.08146	1.05261
Apoptosis of liver cell lines	1.91592	1.05183	0.774317
Cell death of liver cell lines	1.87482	0.972429	0.952323
Failure of liver	1.79482	0.899284	1.01697
Severe hepatitis	0	1.02889	0.708193
Nodular hyperplasia of liver	0	0.972429	1.01697
Steatohepatitis	0	0.96172	1.07963
Advanced liver cholangiocarcinoma	0.18264	0.794678	0.268698
Childhood type hepatocellular carcinoma	0.493022	0.972429	0.592681
Arrest in growth of hepatocytes	0.582304	0.972429	0.41467
Liver cholangiocarcinoma	0.754305	1.54734	0.41467
Decompensated cirrhosis of liver	0.574568	1.46018	0.592681
Metastatic liver cholangiocarcinoma	0.627359	1.13225	0.582134
Unresectable liver cholangiocarcinoma	0.627359	1.13225	0.582134
Resectable liver cholangiocarcinoma	0.698146	1.26069	0.417975
Relapsed hepatosplenic T-cell lymphoma	0.698146	1.26069	0.417975
Refractory hepatosplenic T-cell lymphoma	0.698146	1.26069	0.417975
Severe alcoholic hepatitis	1.53181	0.780551	0.592681
Damage of liver cells	1.02758	0.780551	0
Edema of liver	1.36471	0	0
Chronic hepatitis B	1.00409	0.392129	0.592681
Infection by hepatitis B virus	1.39823	0.293821	0.592681
Nonalcoholic fatty liver disease	1.31742	0.34743	0.645624
Susceptibility to noncryptogenic cirrhosis	1.36471	0.419868	0.41467
Cryptogenic cirrhosis	1.36471	0.419868	0.41467
Experimentally induced cirrhosis	0.582304	0.419868	1.01697
Severe hepatic fibrosis	1.36471	0.419868	1.01697
Growth of hepatocellular carcinoma	1.36471	0.548986	1.30889
Regeneration of liver	1.59591	0.673884	1.01697
Progressive hepatic fibrosis	1.36471	0.972429	1.01697
Ann Arbor stage I-IV hepatosplenic T-cell lymphoma	1.24076	0.88315	1.19169
Alcoholic cirrhosis	1.17576	0.711901	1.32266
Advanced liver tumor	0.754305	1.08146	0.828235
Compensated cirrhosis	0.923457	1.13225	0.774317
Chronic hepatitis C virus genotype 4	1.02645	1.06817	0.611836
Damage of hepatocytes	1.10678	0.972429	0.606845
Low grade chronic hepatitis C	0.582304	0.972429	1.01697
Progressive liver metastasis	0.446261	1.02889	1.01697
Conjugation of glutathione	0.754305	1.08301	1.12872
Hepatitis B virus-related hepatocellular carcinoma	0.846377	1.08235	1.07099
Hepatitis A	0.837261	1.08146	1.13394
Proliferation of cholangiocytes	0.814331	0.794678	0.800607
Hepatoblastoma	0.923457	0.673884	0.829518
Locally advanced hepatocellular carcinoma	0.785718	0.604716	0.973663
Unresectable hepatocellular carcinoma	0.752069	0.603585	0.87955
Bleeding of liver	0.701989	0.572741	0.9117
Focal necrosis of liver	0.976468	0.56895	0.708193
Chronic autoimmune hepatitis	1.02642	0.572741	0.592681
Growth of liver tumor	1.15995	0.572741	0.776808
Experimentally-induced hepatic fibrosis	1.17576	0.711901	0.733625
Progressive familial intrahepatic cholestasis type 2	1.02645	0.594983	0.611836
Expansion of hepatocytes	1.02645	0.673884	0.708193
Advanced stage hepatic steatosis	1.02645	0.673884	0.708193
