# Supplementary material for: Biomarker discovery for chronic liver diseases by multi-omics – a preclinical case study
Source: Sci Rep. 2020 Jan 28;10:1314. doi: 10.1038/s41598-020-58030-6 (PMC6987209; doi:10.1038/s41598-020-58030-6)
Supplement: Supplementary file 2 — Supplementary Table S2. [file 41598_2020_58030_MOESM2_ESM.xlsx]

## Sheet: Signalling pathways z-score
Supplementary Table S2	Analysis match of canonical pathway analysis in IPA. Z-scores of signalling pathways.
Â© 2000-2019 QIAGEN. All rights reserved.
Human data weblink				http://www.ebi.ac.uk/arrayexpress/experiments/E-MEXP-3291	http://www.ncbi.nlm.nih.gov/geo/query/acc.cgi?acc=GSE48452	https://www.ncbi.nlm.nih.gov/geo/query/acc.cgi?acc=GSE33814
Canonical Pathways	CDDA_Chol_1pc_week_4-CSAA_week_4	CDDA_Chol_1pc_week_8-CSAA_week_8	CDDA_Chol_1pc_week_12-CSAA_week_12	3- nonalcoholic steatohepatitis (NASH) [liver] NA 1120	2- nonalcoholic steatohepatitis (NASH) [liver] NA 4893	2- nonalcoholic steatohepatitis (NASH) [liver] NA 3649
14-3-3-mediated Signaling	3.153	4.426	3.9	1.134	2.121	1.508
4-1BB Signaling in T Lymphocytes	NA	2.236	1.89	NA	NA	1
Actin Cytoskeleton Signaling	4.333	3.677	4.619	1.342	0.277	2.357
Actin Nucleation by ARP-WASP Complex	3.051	2.324	3.606	NA	-0.447	0.816
Acute Myeloid Leukemia Signaling	1.698	2.711	2.711	1	0.447	-0.447
Acute Phase Response Signaling	1.732	1.768	0.898	1	0.707	0.302
Adrenomedullin signaling pathway	3.286	4.808	4.627	0.577	1	0
Agranulocyte Adhesion and Diapedesis	NA	NA	NA	NA	NA	NA
Agrin Interactions at Neuromuscular Junction	3.3	3.578	3.578	NA	2.449	2
Airway Pathology in Chronic Obstructive Pulmonary Disease	NA	NA	NA	NA	NA	NA
Aldosterone Signaling in Epithelial Cells	2.496	4.2	3.651	0	1.134	0
Allograft Rejection Signaling	NA	NA	NA	NA	NA	NA
Altered T Cell and B Cell Signaling in Rheumatoid Arthritis	NA	NA	NA	NA	NA	NA
AMPK Signaling	1.3	2.058	2.654	0	0	-0.775
Amyloid Processing	2.236	2.646	2.646	NA	NA	NA
Amyotrophic Lateral Sclerosis Signaling	1.789	3.53	3.272	0	1.89	0.707
Androgen Signaling	1.941	3.5	2.982	NA	0.707	-0.447
Angiopoietin Signaling	0.707	1.069	1.291	NA	NA	-0.447
Antigen Presentation Pathway	NA	NA	NA	NA	NA	NA
Antioxidant Action of Vitamin C	-3.3	-3.545	-3.157	0.447	-1.342	-1.633
Antiproliferative Role of Somatostatin Receptor 2	1.508	2.5	2.138	NA	1	0.333
Apelin Adipocyte Signaling Pathway	-0.243	-1.461	-0.522	NA	NA	0.632
Apelin Cardiac Fibroblast Signaling Pathway	-1.667	-0.832	-0.775	-1.342	2	NA
Apelin Cardiomyocyte Signaling Pathway	3.273	4.802	4.323	0	1.89	0
Apelin Endothelial Signaling Pathway	2.558	3.452	3.212	1.414	1.265	0
Apelin Liver Signaling Pathway	2.236	2.646	1.414	NA	2.236	2
Apelin Muscle Signaling Pathway	NA	0.707	1	NA	NA	NA
Apelin Pancreas Signaling Pathway	0.302	1.213	0.471	NA	1	NA
Apoptosis Signaling	1.606	1.043	1.225	NA	-1.633	0.632
April Mediated Signaling	0.378	1.265	1.155	NA	NA	NA
Aryl Hydrocarbon Receptor Signaling	0.577	-0.229	0.243	0.816	0	0.707
Atherosclerosis Signaling	NA	NA	NA	NA	NA	NA
Autoimmune Thyroid Disease Signaling	NA	NA	NA	NA	NA	NA
Axonal Guidance Signaling	NA	NA	NA	NA	NA	NA
B Cell Activating Factor Signaling	2	2.828	2.53	NA	NA	NA
B Cell Development	NA	NA	NA	NA	NA	NA
B Cell Receptor Signaling	4.596	4.919	4.727	0.707	0.302	0.632
Basal Cell Carcinoma Signaling	1.155	1.807	2.668	NA	NA	NA
Bladder Cancer Signaling	0.816	0	1.89	NA	NA	NA
Breast Cancer Regulation by Stathmin1	NA	NA	NA	NA	NA	NA
Calcium Signaling	2	3.545	4.017	NA	1	0
Calcium-induced T Lymphocyte Apoptosis	3.207	4.243	3.838	3	1	NA
cAMP-mediated signaling	2.744	3.833	2.722	-0.632	1.604	0
Cancer Drug Resistance By Drug Efflux	NA	NA	NA	NA	NA	NA
Cardiac Hypertrophy Signaling	4.11	4.992	5.528	0.632	0.277	-1
Cardiac Î²-adrenergic Signaling	1.698	2.683	2.117	0.707	1.342	-0.816
Caveolar-mediated Endocytosis Signaling	NA	NA	NA	NA	NA	NA
CCR3 Signaling in Eosinophils	2.84	3.8	3.266	NA	1.89	0.378
CCR5 Signaling in Macrophages	2.887	3.742	2.887	NA	1.342	NA
CD28 Signaling in T Helper Cells	3.9	4.49	4.7	1.633	1.134	-0.632
CD40 Signaling	0.577	2.4	1.877	0.447	0.447	-0.816
Cdc42 Signaling	4.243	3.411	4.041	2.236	-0.378	3
CDK5 Signaling	2.324	2.236	2.711	2	NA	-1.414
Cell Cycle Control of Chromosomal Replication	NA	NA	NA	NA	NA	NA
Cell Cycle: G2/M DNA Damage Checkpoint Regulation	-1	-0.258	-0.905	NA	NA	0.447
Cellular Effects of Sildenafil (Viagra)	NA	NA	NA	NA	NA	NA
Ceramide Signaling	1.706	-0.2	0.2	0.447	1	0.816
Chemokine Signaling	3.771	2.683	3.3	2.449	1.265	2.333
Cholecystokinin/Gastrin-mediated Signaling	2.065	3.411	2.558	1.89	1	0.378
Chronic Myeloid Leukemia Signaling	NA	NA	NA	NA	NA	NA
Clathrin-mediated Endocytosis Signaling	NA	NA	NA	NA	NA	NA
Coagulation System	0	-0.728	0.626	0.816	NA	-1.265
Colorectal Cancer Metastasis Signaling	5.96	6.765	7.002	1.941	1.807	-0.832
Communication between Innate and Adaptive Immune Cells	NA	NA	NA	NA	NA	NA
Complement System	0.447	-0.378	0.816	NA	NA	NA
Corticotropin Releasing Hormone Signaling	2.294	3.087	2.874	0.816	1.633	0
CREB Signaling in Neurons	3.962	5.376	5.06	-0.447	2.309	0
Crosstalk between Dendritic Cells and Natural Killer Cells	NA	NA	NA	NA	NA	NA
CTLA4 Signaling in Cytotoxic T Lymphocytes	NA	NA	NA	NA	NA	NA
CXCR4 Signaling	2.887	4.012	4.003	1.414	1.155	0
Cyclins and Cell Cycle Regulation	-0.535	-0.258	-0.5	NA	NA	1.342
Death Receptor Signaling	1.606	1.091	0.392	NA	NA	0
Dendritic Cell Maturation	5.333	6.112	5.547	2.5	2.5	1.508
Differential Regulation of Cytokine Production in Intestinal Epithelial Cells by IL-17A and IL-17F	NA	NA	NA	NA	NA	NA
Differential Regulation of Cytokine Production in Macrophages and T Helper Cells by IL-17A and IL-17F	NA	NA	NA	NA	NA	NA
DNA damage-induced 14-3-3Ïƒ Signaling	NA	NA	NA	NA	NA	NA
DNA Methylation and Transcriptional Repression Signaling	NA	NA	NA	NA	NA	NA
Docosahexaenoic Acid (DHA) Signaling	NA	NA	NA	NA	NA	NA
Dopamine Receptor Signaling	1.342	1.89	2.121	NA	NA	NA
Dopamine-DARPP32 Feedback in cAMP Signaling	1.877	3.656	3.124	0.447	1.414	-0.333
EGF Signaling	1.508	2.183	2.183	1.342	1	0
Eicosanoid Signaling	1.414	0.707	1	0	NA	NA
EIF2 Signaling	1.387	-1.982	1.789	1	-2.138	0
Endocannabinoid Cancer Inhibition Pathway	-2.058	-3.212	-2.596	-1.667	0.302	0
Endocannabinoid Developing Neuron Pathway	2.236	2.611	2.353	0	0	-0.277
Endometrial Cancer Signaling	2.333	2.324	2.138	NA	NA	-0.447
Endothelin-1 Signaling	3.592	4.572	4.158	0	1.155	0.832
eNOS Signaling	2.268	4.11	3.244	1.89	1	-1.414
Ephrin A Signaling	NA	NA	NA	NA	NA	NA
Ephrin B Signaling	2.496	3	2.668	NA	1.342	NA
Ephrin Receptor Signaling	3.657	3.667	3.773	0.378	1.897	1.265
Epithelial Adherens Junction Signaling	NA	NA	NA	NA	NA	NA
ErbB Signaling	2.524	3.53	2.858	1.633	2.121	0.707
ErbB2-ErbB3 Signaling	2.53	3.153	3	NA	NA	0.707
ErbB4 Signaling	2.496	3.578	2.828	NA	1.89	0
ERK/MAPK Signaling	3.55	3.833	4.143	0.707	2.309	0.277
Erythropoietin Signaling	NA	NA	NA	NA	NA	NA
Estrogen Receptor Signaling	NA	NA	NA	NA	NA	NA
Estrogen-Dependent Breast Cancer Signaling	1.807	2.294	2.236	0.816	0.447	-0.816
Estrogen-mediated S-phase Entry	1.414	1.667	1.414	NA	NA	NA
Extrinsic Prothrombin Activation Pathway	NA	NA	0	NA	NA	NA
Factors Promoting Cardiogenesis in Vertebrates	NA	NA	NA	NA	NA	NA
FAK Signaling	NA	NA	NA	NA	NA	NA
FAT10 Cancer Signaling Pathway	2.887	3.317	2.138	2.449	NA	1
Fc Epsilon RI Signaling	3	4.004	3.773	0.447	1.897	0.378
FcÎ³ Receptor-mediated Phagocytosis in Macrophages and Monocytes	4.382	5	4.352	NA	3.162	0.816
FcÎ³RIIB Signaling in B Lymphocytes	1.941	2.668	2.183	NA	0.816	0
FLT3 Signaling in Hematopoietic Progenitor Cells	2.84	2.711	3.13	0.447	0.447	0.707
fMLP Signaling in Neutrophils	2.858	3.683	3.667	NA	1.134	0
FXR/RXR Activation	NA	NA	NA	NA	NA	NA
G Beta Gamma Signaling	3.273	4.382	4.116	NA	2.828	0.378
G Protein Signaling Mediated by Tubby	NA	NA	NA	NA	NA	NA
GABA Receptor Signaling	NA	NA	NA	NA	NA	NA
GADD45 Signaling	NA	NA	NA	NA	NA	NA
Gap Junction Signaling	NA	NA	NA	NA	NA	NA
GDNF Family Ligand-Receptor Interactions	3.051	3.153	3.153	0.447	0.447	0
Germ Cell-Sertoli Cell Junction Signaling	NA	NA	NA	NA	NA	NA
GÎ±12/13 Signaling	3.128	2.874	2.795	1.414	1.134	0.277
GÎ±i Signaling	0.894	0.577	0.577	NA	0.447	1
GÎ±q Signaling	3.307	5.196	4.143	-1	0.535	-1.508
Glioblastoma Multiforme Signaling	3.43	5.013	5.082	0.333	1.069	0.728
Glioma Invasiveness Signaling	2.711	3.528	2.887	0	0.378	-1
Glioma Signaling	2.4	3.536	3.286	1.342	0.905	0.632
Glucocorticoid Receptor Signaling	NA	NA	NA	NA	NA	NA
Glutamate Receptor Signaling	NA	2	2	NA	NA	NA
GM-CSF Signaling	3.207	3.578	3.153	NA	1	0
GNRH Signaling	3.922	4.11	4.459	1	2.121	0.378
GP6 Signaling Pathway	4.824	6.197	5.921	2.111	1.897	2.828
GPCR-Mediated Integration of Enteroendocrine Signaling Exemplified by an L Cell	-0.302	-0.471	-0.655	NA	NA	-2
GPCR-Mediated Nutrient Sensing in Enteroendocrine Cells	2.524	4.49	3.363	NA	2.449	-1
G-Protein Coupled Receptor Signaling	NA	NA	NA	NA	NA	NA
Graft-versus-Host Disease Signaling	NA	NA	NA	NA	NA	NA
Granulocyte Adhesion and Diapedesis	NA	NA	NA	NA	NA	NA
Growth Hormone Signaling	2.183	3.128	2.132	-0.447	2.121	-0.816
Gustation Pathway	NA	NA	NA	NA	NA	NA
Hematopoiesis from Pluripotent Stem Cells	NA	NA	NA	NA	NA	NA
Hepatic Cholestasis	NA	NA	NA	NA	NA	NA
Hepatic Fibrosis / Hepatic Stellate Cell Activation	NA	NA	NA	NA	NA	NA
HER-2 Signaling in Breast Cancer	NA	NA	NA	NA	NA	NA
Hereditary Breast Cancer Signaling	NA	NA	NA	NA	NA	NA
HGF Signaling	3.273	4.426	3.53	1.89	1	-0.816
HIF1Î± Signaling	NA	NA	NA	NA	NA	NA
HMGB1 Signaling	4.315	4.536	4.49	2.496	0.378	0.302
Human Embryonic Stem Cell Pluripotency	NA	NA	NA	NA	NA	NA
Huntington's Disease Signaling	1.633	2.846	3.042	1.342	0.707	-0.378
Î±-Adrenergic Signaling	2.53	3.5	2.84	NA	1.633	1
iCOS-iCOSL Signaling in T Helper Cells	3.838	5.24	4.867	2.714	0.378	-0.816
IGF-1 Signaling	2.496	2.828	2.668	1.342	0.816	-0.333
IL-1 Signaling	2.714	2.714	2.138	NA	0	0
IL-10 Signaling	NA	NA	NA	NA	NA	NA
IL-12 Signaling and Production in Macrophages	NA	NA	NA	NA	NA	NA
IL-15 Signaling	NA	NA	NA	NA	NA	NA
IL-17 Signaling	NA	NA	NA	NA	NA	NA
IL-17A Signaling in Airway Cells	1.387	2.837	1.964	1.342	1	-0.378
IL-17A Signaling in Fibroblasts	NA	NA	NA	NA	NA	NA
IL-17A Signaling in Gastric Cells	NA	NA	NA	NA	NA	NA
IL-2 Signaling	2.53	3.3	3.3	1	1	0
IL-3 Signaling	2.324	3.545	2.683	1.342	1.414	-0.333
IL-4 Signaling	NA	NA	NA	NA	NA	NA
IL-6 Signaling	2.858	4.017	3.182	1.508	0.707	1.155
IL-7 Signaling Pathway	3.207	3.441	3.441	0.816	0	0.707
IL-8 Signaling	5.27	6.53	5.338	1.265	2.357	0.943
IL-9 Signaling	1.667	2.84	2.5	NA	NA	NA
ILK Signaling	3.592	3.677	4.901	1.155	0	0.333
Induction of Apoptosis by HIV1	0.832	0.577	0	NA	NA	NA
Inhibition of Angiogenesis by TSP1	0.816	1.89	1.89	NA	NA	NA
Inhibition of Matrix Metalloproteases	-1.604	-1.291	-1.069	0	NA	0
iNOS Signaling	2.646	3	2.53	NA	0	NA
Integrin Signaling	5.337	6.274	5.88	1.897	2.5	1.886
Intrinsic Prothrombin Activation Pathway	0	-0.277	0	NA	NA	-0.333
Iron homeostasis signaling pathway	NA	NA	NA	NA	NA	NA
Leptin Signaling in Obesity	1.89	2.496	2.309	1.342	NA	-0.447
Leukocyte Extravasation Signaling	5.338	6.053	4.781	1.265	2.668	1.698
LPS/IL-1 Mediated Inhibition of RXR Function	0.447	0.218	1.095	0.632	-1.342	2.138
LPS-stimulated MAPK Signaling	3	3.8	2.711	0.447	1	0.378
LXR/RXR Activation	-2.887	-4.596	-4.743	-2.065	-0.632	-1.667
Lymphotoxin Î² Receptor Signaling	1.667	2.84	2	NA	NA	0
Macropinocytosis Signaling	2.84	3.838	2.982	NA	1.667	0.447
Mechanisms of Viral Exit from Host Cells	NA	NA	NA	NA	NA	NA
Melanocyte Development and Pigmentation Signaling	3.771	3.657	4.2	NA	1.89	-0.302
Melatonin Signaling	2.309	3.5	2.982	NA	1.342	-0.816
MIF Regulation of Innate Immunity	2.828	3	3	0.816	NA	NA
MIF-mediated Glucocorticoid Regulation	3	3.162	3.162	0	NA	NA
Mitochondrial Dysfunction	NA	NA	NA	NA	NA	NA
Mitotic Roles of Polo-Like Kinase	1.387	0.5	1.291	NA	NA	NA
Molecular Mechanisms of Cancer	NA	NA	NA	NA	NA	NA
Mouse Embryonic Stem Cell Pluripotency	2.84	3.411	3.272	0.816	0.816	0.333
MSP-RON Signaling Pathway	NA	NA	NA	NA	NA	NA
mTOR Signaling	2.858	3.773	3.667	0	0.302	-0.378
Myc Mediated Apoptosis Signaling	NA	NA	NA	NA	NA	NA
Natural Killer Cell Signaling	NA	NA	NA	NA	NA	NA
Netrin Signaling	NA	NA	NA	NA	NA	NA
Neuregulin Signaling	2	2.683	2.357	NA	2.449	1.897
Neuroinflammation Signaling Pathway	5.357	5.498	4.982	3	1.732	2.138
Neuropathic Pain Signaling In Dorsal Horn Neurons	3.441	4.849	4.352	-0.816	2.333	-0.816
Neuroprotective Role of THOP1 in Alzheimer's Disease	-1.155	0	0.229	NA	1	0.632
Neurotrophin/TRK Signaling	2.309	1.886	2.183	0.447	1.342	0
NF-ÎºB Activation by Viruses	4.2	5.425	4.459	1	1.89	0.378
NF-ÎºB Signaling	3.162	3.833	3.434	0	1.134	0.816
NGF Signaling	3.9	3.922	4.041	0	1.265	1
Nitric Oxide Signaling in the Cardiovascular System	1.528	3.9	3.182	1.134	0.378	-0.378
NRF2-mediated Oxidative Stress Response	3.051	1.46	2.5	-1.633	2.449	0
Nur77 Signaling in T Lymphocytes	NA	NA	NA	NA	NA	NA
Opioid Signaling Pathway	2.143	3.302	3.787	-0.707	2.887	0
Osteoarthritis Pathway	2.667	3.317	3.101	1.604	0	1.414
Ovarian Cancer Signaling	2.558	3.138	3.272	1	1.342	0
OX40 Signaling Pathway	-0.378	0.632	1.155	NA	NA	NA
P2Y Purigenic Receptor Signaling Pathway	3.4	4.427	4.111	0.378	2.121	-0.707
p38 MAPK Signaling	2.982	2.985	3.266	0.378	-1.342	1
p53 Signaling	0	-1.789	-1.342	-0.816	-0.378	2.121
p70S6K Signaling	3	4.11	3.395	0	2.111	0.905
PAK Signaling	4.146	4.642	4.49	1.633	1.89	1.508
Pancreatic Adenocarcinoma Signaling	2.985	3.922	3.528	0.447	1.342	0
Pathogenesis of Multiple Sclerosis	NA	NA	NA	NA	NA	NA
Paxillin Signaling	4.025	4.536	3.8	NA	1.342	1.134
PDGF Signaling	3.9	4.2	4.2	1.633	2.121	1.265
PEDF Signaling	1.732	2.683	1.964	0.447	0.816	0.447
Phagosome Formation	NA	NA	NA	NA	NA	NA
Phospholipase C Signaling	5.516	5.431	6.337	0	1.698	0.832
PI3K Signaling in B Lymphocytes	4.264	4.596	4.564	1.342	0.577	0.378
PI3K/AKT Signaling	1.964	1.89	1.961	NA	1.342	1.155
PKCÎ¸ Signaling in T Lymphocytes	4.849	5.692	5.603	2.887	1.134	-0.378
PPAR Signaling	-2.828	-3.578	-2.711	-2.333	0	-1.732
PPARÎ±/RXRÎ± Activation	-0.2	-0.48	0	-1	0.632	-1.807
Primary Immunodeficiency Signaling	NA	NA	NA	NA	NA	NA
Production of Nitric Oxide and Reactive Oxygen Species in Macrophages	3.833	4.009	3.357	0.577	0.535	-0.832
Prolactin Signaling	2.5	3.411	2.683	1	2.121	0.378
Prostate Cancer Signaling	NA	NA	NA	NA	NA	NA
Protein Kinase A Signaling	1.313	2.194	1.066	1.213	1.414	1.213
PTEN Signaling	-2.353	-3.053	-2.694	-1.342	-1.134	-1.155
PXR/RXR Activation	NA	NA	NA	NA	NA	NA
Rac Signaling	4.6	3.889	4.352	1.342	0	0.378
RAN Signaling	NA	NA	NA	NA	NA	NA
RANK Signaling in Osteoclasts	3.357	4.025	3.4	1.633	0	0.333
RAR Activation	NA	NA	NA	NA	NA	NA
Reelin Signaling in Neurons	NA	NA	NA	NA	NA	NA
Regulation of Actin-based Motility by Rho	3.153	3.441	3.71	NA	0.707	0.816
Regulation of Cellular Mechanics by Calpain Protease	1.069	1	1.604	NA	NA	1
Regulation of eIF4 and p70S6K Signaling	1.941	2.524	2.524	1	NA	0.378
Regulation of the Epithelial-Mesenchymal Transition Pathway	NA	NA	NA	NA	NA	NA
Relaxin Signaling	1.528	3.182	2.921	1.633	1.633	-1.633
Remodeling of Epithelial Adherens Junctions	NA	0	NA	NA	NA	NA
Renal Cell Carcinoma Signaling	1.89	2.673	2.496	1.342	0.447	-0.447
Renin-Angiotensin Signaling	3.13	4.158	3.651	1.342	1.667	0.577
RhoA Signaling	3.962	3	3.651	1.342	0	1.89
RhoGDI Signaling	-4.849	-5	-5.604	-1.342	-1.069	-1.604
Role of Hypercytokinemia/hyperchemokinemia in the Pathogenesis of Influenza	NA	NA	NA	NA	NA	NA
Role of IL-17A in Arthritis	NA	NA	NA	NA	NA	NA
Role of IL-17A in Psoriasis	NA	NA	NA	NA	NA	NA
Role of IL-17F in Allergic Inflammatory Airway Diseases	2.828	2.121	3	1.633	NA	1.633
Role of JAK1 and JAK3 in Î³c Cytokine Signaling	NA	NA	NA	NA	NA	NA
Role of JAK2 in Hormone-like Cytokine Signaling	NA	NA	NA	NA	NA	NA
Role of Macrophages, Fibroblasts and Endothelial Cells in Rheumatoid Arthritis	NA	NA	NA	NA	NA	NA
Role of MAPK Signaling in the Pathogenesis of Influenza	NA	NA	NA	NA	NA	NA
Role of NANOG in Mammalian Embryonic Stem Cell Pluripotency	2.121	2.84	2.673	NA	1	0
Role of NFAT in Cardiac Hypertrophy	3.667	5.259	4.817	1.134	1.604	-0.5
Role of NFAT in Regulation of the Immune Response	4.747	5.98	5.798	2.668	1.732	-0.258
Role of Osteoblasts, Osteoclasts and Chondrocytes in Rheumatoid Arthritis	NA	NA	NA	NA	NA	NA
Role of Pattern Recognition Receptors in Recognition of Bacteria and Viruses	3.71	5.014	3.53	0	1.342	NA
Role of PI3K/AKT Signaling in the Pathogenesis of Influenza	1.387	2.524	1.886	NA	-1	-0.447
Role of Tissue Factor in Cancer	NA	NA	NA	NA	NA	NA
SAPK/JNK Signaling	2.183	2.711	2.746	NA	0.707	0.447
Semaphorin Signaling in Neurons	NA	NA	NA	NA	NA	NA
Serotonin Receptor Signaling	NA	NA	NA	NA	NA	NA
Sertoli Cell-Sertoli Cell Junction Signaling	NA	NA	NA	NA	NA	NA
Signaling by Rho Family GTPases	6.143	6.455	6.475	2.111	-0.258	1.213
Sirtuin Signaling Pathway	1.671	2.292	1.511	-2.714	-0.577	-1.414
Small Cell Lung Cancer Signaling	1.387	3.578	2.524	1	NA	0
Sonic Hedgehog Signaling	0	1.89	0.707	NA	NA	NA
Sperm Motility	1.877	3.286	2.694	0.707	1.414	1.414
Sphingosine-1-phosphate Signaling	3.413	4.012	4.221	0.333	0.632	0.333
SPINK1 General Cancer Pathway	1.265	2.5	1.698	1.633	1.342	1.387
STAT3 Pathway	2.294	2.746	2.785	1	1.134	0.905
Synaptic Long Term Depression	1.671	4.025	3.501	0	2.111	0.577
Systemic Lupus Erythematosus Signaling	NA	NA	NA	NA	NA	NA
T Cell Exhaustion Signaling Pathway	-0.426	-0.169	-0.324	0	-0.378	0.447
T Cell Receptor Signaling	NA	NA	NA	NA	NA	NA
T Helper Cell Differentiation	NA	NA	NA	NA	NA	NA
Tec Kinase Signaling	5.096	6.564	5.98	1.667	1.941	-0.816
Telomerase Signaling	1.069	1.964	2.2	NA	NA	0.378
TGF-Î² Signaling	1.941	1.604	1.213	1.342	NA	0.447
Th1 and Th2 Activation Pathway	NA	NA	NA	NA	NA	NA
Th1 Pathway	3.441	4.382	4.333	2.887	0.816	-1.134
Th2 Pathway	2.065	2.828	3.452	1.342	1	0.447
Thrombin Signaling	3.333	4.533	4.808	0	0.775	0.577
Thrombopoietin Signaling	2.673	3.578	2.982	1	1.89	0
Thyroid Cancer Signaling	NA	NA	NA	NA	NA	NA
Tight Junction Signaling	NA	NA	NA	NA	NA	NA
TNFR2 Signaling	1.633	2.121	2.111	NA	NA	NA
Toll-like Receptor Signaling	2.309	2.53	1.604	0.447	NA	NA
TR/RXR Activation	NA	NA	NA	NA	NA	NA
TREM1 Signaling	4.379	4.914	4.914	2.121	2.236	NA
TWEAK Signaling	-0.378	0.333	-0.302	NA	NA	NA
Type I Diabetes Mellitus Signaling	2.673	2.309	2.138	NA	1	1.342
Type II Diabetes Mellitus Signaling	3.128	4.131	3.413	NA	0.816	1
Unfolded protein response	NA	NA	NA	NA	NA	NA
UVA-Induced MAPK Signaling	2.673	3.273	3.266	NA	1.633	0.447
UVB-Induced MAPK Signaling	1.941	3.13	2.357	0.447	1	-1
VDR/RXR Activation	0.258	-2	-0.943	0	NA	2
VEGF Family Ligand-Receptor Interactions	2.5	4.082	3.411	0.447	1.633	0.378
VEGF Signaling	2.982	3.4	3.8	NA	1.342	0.632
Virus Entry via Endocytic Pathways	NA	NA	NA	NA	NA	NA
Vitamin-C Transport	NA	NA	NA	NA	NA	NA
Wnt/Ca+ pathway	1.89	3.3	3.71	NA	NA	NA
Wnt/Î²-catenin Signaling	0.2	0.378	0.822	-0.333	-0.447	-0.707
Xenobiotic Metabolism Signaling	NA	NA	NA	NA	NA	NA

## Sheet: Signalling pathways -log BH p
Supplementary Table S2	Analysis match of canonical pathway analysis in IPA. -log Benjamini Hochberg corrected p-values of signaling pathways.
Â© 2000-2019 QIAGEN. All rights reserved.
Human data weblink				http://www.ebi.ac.uk/arrayexpress/experiments/E-MEXP-3291	http://www.ncbi.nlm.nih.gov/geo/query/acc.cgi?acc=GSE48452	https://www.ncbi.nlm.nih.gov/geo/query/acc.cgi?acc=GSE33814
Canonical Pathways	CDDA_Chol_1pc_week_4-CSAA_week_4	CDDA_Chol_1pc_week_8-CSAA_week_8	CDDA_Chol_1pc_week_12-CSAA_week_12	3- nonalcoholic steatohepatitis (NASH) [liver] NA 1120	2- nonalcoholic steatohepatitis (NASH) [liver] NA 4893	2- nonalcoholic steatohepatitis (NASH) [liver] NA 3649
14-3-3-mediated Signaling	1.42241	1.84673	2.20236	0.28913	0.274711	1.7309
4-1BB Signaling in T Lymphocytes	0.685898	0.591699	1.06773	0	0	0.566657
Actin Cytoskeleton Signaling	3.78674	3.24032	3.0342	0.121881	0.317946	0.885131
Actin Nucleation by ARP-WASP Complex	1.6992	1.24353	0.721754	0.126681	0.386296	0.528499
Acute Myeloid Leukemia Signaling	2.03403	1.50485	1.50334	0.28913	0.164859	0.350477
Acute Phase Response Signaling	2.74975	1.91303	1.44444	1.88533	0.274711	0.793274
Adrenomedullin signaling pathway	1.09953	2.44968	3.07364	0.639118	0.164859	0.415228
Agranulocyte Adhesion and Diapedesis	13.7621	5.58958	8.45097	1.13139	0.239171	1.42167
Agrin Interactions at Neuromuscular Junction	3.53156	2.40195	2.45986	0.334566	0.317946	0.284481
Airway Pathology in Chronic Obstructive Pulmonary Disease	1.64305	1.14348	1.11548	0.25717	0.229184	0.266512
Aldosterone Signaling in Epithelial Cells	0.46322	2.43777	2.70724	0.456978	0.282731	0.984064
Allograft Rejection Signaling	0.516799	0	0.477129	4.51332	0	0
Altered T Cell and B Cell Signaling in Rheumatoid Arthritis	4.85726	2.80785	3.86139	1.57011	0.233706	0
AMPK Signaling	1.31074	0.837035	1.78372	0.224632	0	0.819526
Amyloid Processing	0.565908	0.47195	0.582482	0	0	0.764211
Amyotrophic Lateral Sclerosis Signaling	2.00883	1.73628	2.18913	0.115017	0.246064	0.361314
Androgen Signaling	0.782525	1.05086	0.533633	0	0.394723	0
Angiopoietin Signaling	1.06703	2.22502	2.24475	0	0.203426	0.591239
Antigen Presentation Pathway	0.732645	1.03042	0.960165	10.0546	0.164859	0
Antioxidant Action of Vitamin C	1.45503	1.70751	2.70096	0.746243	0.206568	0.425188
Antiproliferative Role of Somatostatin Receptor 2	1.26348	1.8759	1.43256	0.12969	0.274711	1.0594
Apelin Adipocyte Signaling Pathway	1.75478	4.01761	4.97734	0	0	1.2
Apelin Cardiac Fibroblast Signaling Pathway	2.74975	3.93032	5.23855	1.5607	0.501288	0
Apelin Cardiomyocyte Signaling Pathway	1.9313	3.46988	4.786	0	0.241607	0
Apelin Endothelial Signaling Pathway	1.55389	3.22458	2.6361	0.359831	0.386296	0.468231
Apelin Liver Signaling Pathway	0.644488	0.644922	0.89146	0	0.784949	0.746524
Apelin Muscle Signaling Pathway	0.394242	1.73241	2.17184	0.115017	0.402863	0.109514
Apelin Pancreas Signaling Pathway	1.27053	1.9896	2.13678	0	0.246064	0
Apoptosis Signaling	1.90305	1.21818	1.24037	0	0.241607	0.902116
April Mediated Signaling	0.694	0.722597	1.16699	0.131964	0	0
Aryl Hydrocarbon Receptor Signaling	1.15495	1.72644	1.85359	0.290211	0.274711	4.17752
Atherosclerosis Signaling	6.67567	5.08984	6.87859	2.10484	0.788799	0.873871
Autoimmune Thyroid Disease Signaling	0.85482	0.720017	1.09449	1.88533	0	0
Axonal Guidance Signaling	15.0397	16.7775	17.3623	0	0.274711	0.247123
B Cell Activating Factor Signaling	0.63009	0.860685	1.29083	0.115017	0	0
B Cell Development	1.82209	1.1688	1.34672	4.41739	0.220312	0
B Cell Receptor Signaling	1.69889	1.79232	1.19774	0.181114	0.355877	0.252169
Basal Cell Carcinoma Signaling	1.55389	1.44948	2.37096	0	0	0
Bladder Cancer Signaling	3.38275	0.755762	1.14866	0	0.17589	0.49309
Breast Cancer Regulation by Stathmin1	3.48344	3.75766	2.84459	0	0.402863	0.464256
Calcium Signaling	0.49486	0.269788	1.27642	0	0	0
Calcium-induced T Lymphocyte Apoptosis	1.81941	1.52718	2.53662	1.88533	0.253494	0.139222
cAMP-mediated signaling	1.15506	0.998419	1.67803	0.124189	0.288821	0.310788
Cancer Drug Resistance By Drug Efflux	0.20654	0.256549	0	0.0970684	0.214129	1.18907
Cardiac Hypertrophy Signaling	1.79645	1.86025	2.17184	0.134578	0.214129	0.468231
Cardiac Î²-adrenergic Signaling	0.857956	0.554776	1.06773	0.290211	0	0
Caveolar-mediated Endocytosis Signaling	4.71182	5.08655	3.53257	0.792992	0.263606	0.284481
CCR3 Signaling in Eosinophils	1.10146	1.93457	1.46888	0	0.460601	0.240461
CCR5 Signaling in Macrophages	1.72132	1.30273	1.76919	0.115017	0.263606	0.170723
CD28 Signaling in T Helper Cells	2.84786	3.93032	5.12372	1.70322	0.200206	0.646111
CD40 Signaling	0.999193	1.97301	2.62389	0.441572	0.287597	0.348911
Cdc42 Signaling	1.63968	0.47195	1.77503	2.63287	0.214129	0.408881
CDK5 Signaling	1.35622	0.89507	1.25346	0.141204	0	0.447626
Cell Cycle Control of Chromosomal Replication	1.68978	1.88558	1.18272	0	0.317946	0
Cell Cycle: G2/M DNA Damage Checkpoint Regulation	1.12886	1.47132	0.493548	0	0	0.764211
Cellular Effects of Sildenafil (Viagra)	1.44077	1.78175	3.20317	0.514104	0	0.280097
Ceramide Signaling	3.32847	2.12028	1.87011	0.286856	0.220312	0.215284
Chemokine Signaling	2.1914	1.1998	0.718485	0.506703	1.03682	0.995211
Cholecystokinin/Gastrin-mediated Signaling	1.29614	0.557509	0.479536	0.359831	0.386296	0.278471
Chronic Myeloid Leukemia Signaling	0.939473	1.52368	1.14866	0	0.17589	0.353691
Clathrin-mediated Endocytosis Signaling	3.59652	3.66867	3.89283	0.175536	0.283804	0.408881
Coagulation System	1.8847	3.80003	7.61165	1.42103	0	3.49629
Colorectal Cancer Metastasis Signaling	7.89519	5.87578	5.47347	0.335762	0.274711	0
Communication between Innate and Adaptive Immune Cells	2.87211	0.851733	1.24037	1.35766	0.257376	0
Complement System	2.14936	2.99123	1.98337	0.995298	1.13084	0.512444
Corticotropin Releasing Hormone Signaling	1.702	2.10398	1.80826	0.403717	0.215762	0.198377
CREB Signaling in Neurons	0.880822	2.71459	2.15083	0	0.363846	0.189225
Crosstalk between Dendritic Cells and Natural Killer Cells	1.66517	0.919071	1.32721	0.59166	0.210141	0
CTLA4 Signaling in Cytotoxic T Lymphocytes	1.26996	1.21526	2.38263	0	0.241607	0
CXCR4 Signaling	1.89842	3.19559	2.36288	0.326171	0.317946	0.493528
Cyclins and Cell Cycle Regulation	1.22188	0.844709	0.589425	0	0	0.227147
Death Receptor Signaling	1.7625	0.961968	1.82361	0	0	0.265659
Dendritic Cell Maturation	2.75683	2.29663	3.44917	1.83516	0.854549	0.281959
Differential Regulation of Cytokine Production in Intestinal Epithelial Cells by IL-17A and IL-17F	0	0	0	0.59166	0	0.888299
Differential Regulation of Cytokine Production in Macrophages and T Helper Cells by IL-17A and IL-17F	0.181106	0	0	0.746243	0	0.353691
DNA damage-induced 14-3-3Ïƒ Signaling	0.358525	1.17226	0.493585	0.105769	0.264252	0
DNA Methylation and Transcriptional Repression Signaling	0	0	0	1.07268	0.279556	0
Docosahexaenoic Acid (DHA) Signaling	1.19653	1.43862	1.87011	0.174816	0	0.284481
Dopamine Receptor Signaling	0.528227	0.996776	1.07742	0	0	0.408881
Dopamine-DARPP32 Feedback in cAMP Signaling	1.55389	0.88145	1.94288	0.115017	0.165634	0.289644
EGF Signaling	0.880822	1.31051	1.16716	0.358665	0.17589	0.440019
Eicosanoid Signaling	2.77516	2.58602	3.06797	0.617834	0.364257	0.46884
EIF2 Signaling	0	5.65059	0	0	1.90493	0.16659
Endocannabinoid Cancer Inhibition Pathway	3.56797	1.32078	1.56642	0.298106	0.317946	0.493528
Endocannabinoid Developing Neuron Pathway	1.52668	2.40995	0.975643	0.134456	0.257376	1.18907
Endometrial Cancer Signaling	0.627088	0.997606	0.89314	0	0.17589	0.413349
Endothelin-1 Signaling	4.00932	5.87578	5.92479	0.408093	0.269046	0.367059
eNOS Signaling	2.26661	2.62661	3.20256	0.353109	0.445962	0.348911
Ephrin A Signaling	1.42124	1.49647	1.12412	0.264135	0.73396	0
Ephrin B Signaling	1.55389	1.44948	1.27814	0	0.317946	0
Ephrin Receptor Signaling	3.86098	2.92976	2.34012	0.211025	0.317946	0.46884
Epithelial Adherens Junction Signaling	1.35241	1.29007	2.17491	0	0.498823	0.361314
ErbB Signaling	1.55389	1.84586	1.21498	0.244582	0.317946	0.523552
ErbB2-ErbB3 Signaling	0.528227	0.996776	0.718485	0.170645	0	0.92703
ErbB4 Signaling	1.02554	1.77042	1.14532	0	0.386296	0.493528
ERK/MAPK Signaling	2.18443	1.60275	1.7725	0	0.257376	0.528499
Erythropoietin Signaling	1.6992	2.66267	1.86059	0.224632	0.394723	0.764211
Estrogen Receptor Signaling	0	0.290898	0	0	0.17589	0.906909
Estrogen-Dependent Breast Cancer Signaling	2.70074	3.38047	3.78025	0.59166	0.32865	1.22894
Estrogen-mediated S-phase Entry	1.74688	1.28107	0.89146	0	0.317946	0.454257
Extrinsic Prothrombin Activation Pathway	0.222356	1.06883	2.54419	0.128822	0.148928	1.2
Factors Promoting Cardiogenesis in Vertebrates	0.893495	0.82838	1.63551	0.218065	0.181615	0
FAK Signaling	3.32847	4.80391	2.84459	0.236003	0.263606	0.289644
FAT10 Cancer Signaling Pathway	1.90305	0.640439	1.25203	1.02423	0	0.380736
Fc Epsilon RI Signaling	2.24475	2.20431	2.156	0	0.378083	0.174321
FcÎ³ Receptor-mediated Phagocytosis in Macrophages and Monocytes	6.11901	5.19776	3.68644	0	0.635425	0.2784
FcÎ³RIIB Signaling in B Lymphocytes	1.48929	1.39995	2.19143	0	0.400042	0.179522
FLT3 Signaling in Hematopoietic Progenitor Cells	0.893495	1.17876	0.580043	0.224632	0.183129	0.541436
fMLP Signaling in Neutrophils	2.18368	3.97278	3.05295	0	0.183129	0.259018
FXR/RXR Activation	1.5717	1.78545	4.1325	2.14565	0.421528	2.65789
G Beta Gamma Signaling	1.5717	1.68318	2.33912	0	0.274711	0.20145
G Protein Signaling Mediated by Tubby	0.474059	0.427212	0.59617	0	0.402863	0
GABA Receptor Signaling	0	0.269788	0.937968	0.468579	0.386296	0.900191
GADD45 Signaling	1.45503	1.17226	0.493585	0	0.264252	0.353691
Gap Junction Signaling	3.90843	5.65059	5.86747	0	0.257376	0.642585
GDNF Family Ligand-Receptor Interactions	1.12886	1.11212	0.979804	0.248651	0.210141	0.311104
Germ Cell-Sertoli Cell Junction Signaling	3.43966	3.01203	2.87185	0.126681	0.501288	0.902116
GÎ±12/13 Signaling	1.9094	2.56181	2.71011	0.259329	0.155952	0.807398
GÎ±i Signaling	1.29167	1.00066	1.16716	0	0.155952	0.408881
GÎ±q Signaling	4.31404	5.30875	5.40425	0.282404	0.501288	0.364279
Glioblastoma Multiforme Signaling	3.59652	3.82804	5.40425	0.2331	0.784949	1.18907
Glioma Invasiveness Signaling	4.57582	4.64473	3.5755	0.46145	0.386296	0.906228
Glioma Signaling	2.80666	3.58239	2.97202	0.163792	0.854549	0.883283
Glucocorticoid Receptor Signaling	0.551265	0.429903	0.396662	0.468579	0	2.21494
Glutamate Receptor Signaling	0.290422	1.01253	0.558256	0.3186	0.164859	0.278471
GM-CSF Signaling	1.45781	1.46336	0.917938	0	0.148928	0.335087
GNRH Signaling	1.55785	1.59983	1.48057	0	0.253494	0
GP6 Signaling Pathway	9.7957	12.4134	13.2625	0.807439	0.355803	2.36395
GPCR-Mediated Integration of Enteroendocrine Signaling Exemplified by an L Cell	0.608603	0.961968	1.4586	0	0	0.16554
GPCR-Mediated Nutrient Sensing in Enteroendocrine Cells	1.155	2.01939	3.9853	0	0.17589	0
G-Protein Coupled Receptor Signaling	3.37777	4.08955	4.66301	0.28913	0.282731	0.361314
Graft-versus-Host Disease Signaling	1.16095	0.404606	1.14866	2.80887	0	0
Granulocyte Adhesion and Diapedesis	15.3081	6.05358	8.14211	1.57011	0.402863	2.7123
Growth Hormone Signaling	2.75386	2.50439	1.98337	0.2331	0.761668	0.430387
Gustation Pathway	0.396694	0.337417	1.0881	0.244582	0	0
Hematopoiesis from Pluripotent Stem Cells	0	0	0.225326	0.746243	0	0.601851
Hepatic Cholestasis	3.15721	1.42371	2.74359	0.948205	0.517684	0.788188
Hepatic Fibrosis / Hepatic Stellate Cell Activation	14.9532	10.1169	14.0524	2.80887	0.452122	3.36286
HER-2 Signaling in Breast Cancer	3.62498	4.37443	3.99393	0.299705	0.364257	0.464256
Hereditary Breast Cancer Signaling	0.936443	2.56671	0.532676	0	0.181861	0
HGF Signaling	1.96177	1.59983	1.54817	0.403717	0.317946	0
HIF1Î± Signaling	3.28765	2.7278	2.19143	0.541265	0	0.189295
HMGB1 Signaling	2.22729	0.904808	1.16728	1.48427	0.164859	0.497408
Human Embryonic Stem Cell Pluripotency	4.24	3.76805	5.47347	0.264195	0	0
Huntington's Disease Signaling	0.874979	2.7278	1.25164	0	0.155952	0.16659
Î±-Adrenergic Signaling	1.1044	1.61795	1.0464	0	0.317946	0.395756
iCOS-iCOSL Signaling in T Helper Cells	3.33444	5.34916	6.83258	1.32256	0.282731	0.224167
IGF-1 Signaling	1.33725	0.820423	0.846777	0.647493	0.242638	2.21494
IL-1 Signaling	1.57824	1.43862	1.45764	0	0.17589	0.265659
IL-10 Signaling	1.40431	0.725346	1.0134	1.48427	0.402863	0.180455
IL-12 Signaling and Production in Macrophages	2.22092	3.01942	3.48567	0.883049	0.26176	0.189295
IL-15 Signaling	1.35248	1.32078	1.16716	0.248651	0.337755	0.606982
IL-17 Signaling	0.867788	0.961968	0.685692	1.18549	0	0.69297
IL-17A Signaling in Airway Cells	1.2631	1.77042	1.81988	0.451387	0.155952	0.46884
IL-17A Signaling in Fibroblasts	1.16095	0.310486	0.638707	0.627542	0	0.512444
IL-17A Signaling in Gastric Cells	0.415078	0	0.258609	1.40043	0	0.464256
IL-2 Signaling	0.627088	1.44948	1.27814	0.341743	0.17589	0.413349
IL-3 Signaling	0.947129	1.48228	0.782461	0.213121	0.386296	0.736329
IL-4 Signaling	1.90305	3.31214	3.0514	1.54371	0.248063	0.259018
IL-6 Signaling	1.9094	1.38432	1.50396	1.20946	0.274711	0.710415
IL-7 Signaling Pathway	1.07625	0.961968	1.00319	0.379911	0	0.819526
IL-8 Signaling	8.2245	5.87578	5.05522	0.184314	0.737124	0.910387
IL-9 Signaling	1.52012	2.66995	2.50802	0	0.199691	0.195907
ILK Signaling	4.71182	3.57998	3.39386	0.59166	0	0
Induction of Apoptosis by HIV1	1.45781	0.366361	0.956281	0.134456	0	0
Inhibition of Angiogenesis by TSP1	1.56637	0.998419	0.937968	0.70607	0.17589	0.358958
Inhibition of Matrix Metalloproteases	4.03591	2.7278	2.17491	0.59166	0.255923	0.736329
iNOS Signaling	1.01425	0.49248	0.84672	0.465989	0.394723	0
Integrin Signaling	3.90843	4.49591	3.52227	0.316846	0.585933	1.31984
Intrinsic Prothrombin Activation Pathway	0.403882	1.35406	1.87011	0	0.237665	2.36395
Iron homeostasis signaling pathway	0	0.261016	0	1.05355	0	0.16659
Leptin Signaling in Obesity	1.01156	2.09446	2.4048	0.379911	0.264252	0.5511
Leukocyte Extravasation Signaling	14.7718	12.4134	11.8176	0.250519	0.854549	1.33339
LPS/IL-1 Mediated Inhibition of RXR Function	2.77516	2.56259	6.65172	3.61265	0.402863	8.97723
LPS-stimulated MAPK Signaling	1.68978	2.48461	1.71131	0.311022	0.402863	0.358958
LXR/RXR Activation	4.61496	3.04347	7.81174	6.83609	1.09327	1.18907
Lymphotoxin Î² Receptor Signaling	1.14568	1.61795	1.69698	0	0	0.174321
Macropinocytosis Signaling	3.7283	4.66939	3.96331	0.359831	1.13084	0.541436
Mechanisms of Viral Exit from Host Cells	0.63009	1.42504	0.584205	0	0.132308	0
Melanocyte Development and Pigmentation Signaling	1.5717	2.15358	1.44444	0	0.263606	0.906228
Melatonin Signaling	0.825221	0.634109	1.0881	0	0.263606	0.453824
MIF Regulation of Innate Immunity	0.85396	0.415969	0.385272	1.13139	0	0
MIF-mediated Glucocorticoid Regulation	1.56637	0.998419	0.937968	0.650435	0.164859	0.16659
Mitochondrial Dysfunction	0	6.92098	0.901601	0	0.317946	0.179522
Mitotic Roles of Polo-Like Kinase	3.37712	2.44476	2.19743	0	0.134705	0
Molecular Mechanisms of Cancer	4.74038	4.4178	4.70835	0	0.239171	0
Mouse Embryonic Stem Cell Pluripotency	0.595834	0.643381	1.26847	0.198358	0.17589	0.466822
MSP-RON Signaling Pathway	2.00944	1.84921	1.93168	0	0.253494	0.26788
mTOR Signaling	0.795001	3.7286	0.660944	0	1.15437	0
Myc Mediated Apoptosis Signaling	1.12487	0.815585	0.89146	0	0.164859	0.736329
Natural Killer Cell Signaling	2.42009	2.29008	2.45986	0	0.386296	0.284481
Netrin Signaling	0.841543	0.722597	2.05764	0	0	0
Neuregulin Signaling	2.00944	1.3468	0.849578	0	0.257376	0.906228
Neuroinflammation Signaling Pathway	3.54922	2.82962	4.48681	2.10484	0	0.380736
Neuropathic Pain Signaling In Dorsal Horn Neurons	1.22443	2.25167	2.45986	0.184487	0.347613	0
Neuroprotective Role of THOP1 in Alzheimer's Disease	0.385785	0	0.42986	0	0	0.902116
Neurotrophin/TRK Signaling	1.12886	1.32078	1.16716	0.248651	0.210141	0.606982
NF-ÎºB Activation by Viruses	4.48622	6.49486	4.5063	0	0.288821	0.358958
NF-ÎºB Signaling	3.97327	2.48187	3.68368	0.12003	0	0
NGF Signaling	1.02554	0.916277	0.922744	0.153179	0.386296	0.389244
Nitric Oxide Signaling in the Cardiovascular System	1.702	1.85899	2.58017	0.341581	0.386296	0.271906
NRF2-mediated Oxidative Stress Response	1.03681	3.5567	1.70804	0.28913	0	0.976296
Nur77 Signaling in T Lymphocytes	1.27053	0.404606	1.25894	2.80887	0	0
Opioid Signaling Pathway	3.96734	3.20245	3.78025	0	0.169854	0
Osteoarthritis Pathway	4.37279	2.85811	5.10556	0.647493	0.26176	0.259018
Ovarian Cancer Signaling	4.57582	3.37564	3.54783	0.134456	0.246064	0.16659
OX40 Signaling Pathway	1.15506	0.569144	1.74269	5.119	0	0
P2Y Purigenic Receptor Signaling Pathway	2.00944	3.803	3.45755	0.184314	0.220312	0.194094
p38 MAPK Signaling	1.60223	0.67746	0.979804	0.28913	0.164859	0
p53 Signaling	1.55389	1.14348	0.979804	0.198358	0.288821	0.466822
p70S6K Signaling	2.00944	2.48374	3.69454	0	0.386296	0.852814
PAK Signaling	1.90503	2.45094	2.70096	0.225907	0.308221	1.0902
Pancreatic Adenocarcinoma Signaling	4.19548	2.99007	3.54599	0.159084	0.214129	0.189295
Pathogenesis of Multiple Sclerosis	1.48929	1.55871	0.962732	0.676758	0.214129	0.247123
Paxillin Signaling	3.89084	4.63357	3.03642	0	0.32865	0.454257
PDGF Signaling	1.83313	1.78175	1.55111	0.28913	0.363846	0.819526
PEDF Signaling	1.02203	1.47091	1.48057	0.184314	0.241607	0
Phagosome Formation	8.38835	8.9485	9.1789	0.59166	1.51852	0.208831
Phospholipase C Signaling	2.53849	3.75771	3.68368	0	0.460201	0.361314
PI3K Signaling in B Lymphocytes	1.52884	2.03714	2.19143	0	0.713435	0.247123
PI3K/AKT Signaling	1.29614	0.956194	0.569764	0	0	0.995814
PKCÎ¸ Signaling in T Lymphocytes	3.13678	2.7278	5.05522	0.730224	0.165634	0
PPAR Signaling	1.26996	0.563386	0.899301	0.866001	0.232989	1.22894
PPARÎ±/RXRÎ± Activation	1.70812	2.93983	3.72188	0.3186	0.317946	0.906909
Primary Immunodeficiency Signaling	1.08938	0.678724	0.83202	0.143578	0.26176	0.79008
Production of Nitric Oxide and Reactive Oxygen Species in Macrophages	5.75206	4.40564	5.04418	0.428143	0.386296	0.469412
Prolactin Signaling	1.57824	1.67073	1.08075	0	0.386296	0.387671
Prostate Cancer Signaling	1.42241	1.33117	1.32196	0.153179	0.214129	0.962539
Protein Kinase A Signaling	4.37993	2.49575	4.26392	0.383702	0.253494	0
PTEN Signaling	2.43047	1.71514	1.27939	0	0.214129	1.0902
PXR/RXR Activation	1.85885	1.09492	2.27645	0.973056	0.288821	3.52679
Rac Signaling	2.39357	2.11795	2.0785	0	0.263606	0.189295
RAN Signaling	0	0	0	0.3953	0.402863	0.13748
RANK Signaling in Osteoclasts	1.39184	1.29225	1.94627	0.261201	0.214129	0.544577
RAR Activation	1.60789	2.54562	1.4586	0	0	0.646111
Reelin Signaling in Neurons	5.39508	5.77751	5.38527	0	0.288821	0.154423
Regulation of Actin-based Motility by Rho	1.42241	0.598997	0.974843	0	0.402863	0.454257
Regulation of Cellular Mechanics by Calpain Protease	2.74072	2.34529	1.27814	0	0.220697	1.0902
Regulation of eIF4 and p70S6K Signaling	0	3.07022	0	0.115017	0.402863	0.523453
Regulation of the Epithelial-Mesenchymal Transition Pathway	1.13571	1.52994	2.46921	0.23019	0.274711	0
Relaxin Signaling	2.18368	3.46094	3.5755	1.10777	0.214129	0
Remodeling of Epithelial Adherens Junctions	0.911355	1.13547	0.83618	0	0	1.2
Renal Cell Carcinoma Signaling	0.58752	1.27507	0.940415	0.359831	0.263606	0.284481
Renin-Angiotensin Signaling	1.67766	2.0494	1.98868	0	0.364257	0.917094
RhoA Signaling	1.89882	0.974896	1.67352	0.167898	0.390874	0.310381
RhoGDI Signaling	3.06652	2.16381	2.21119	0	0.402863	0.78421
Role of Hypercytokinemia/hyperchemokinemia in the Pathogenesis of Influenza	0.573175	0	0	1.18829	0.241607	0.271906
Role of IL-17A in Arthritis	2.23449	1.82522	2.20236	0.792992	0	1.32308
Role of IL-17A in Psoriasis	1.55389	0	0.573204	0.995298	0	0.464256
Role of IL-17F in Allergic Inflammatory Airway Diseases	1.30019	0.346687	0.452502	1.59926	0.132308	1.22894
Role of JAK1 and JAK3 in Î³c Cytokine Signaling	1.84652	2.48187	1.67803	0	0.288821	0.250432
Role of JAK2 in Hormone-like Cytokine Signaling	0.615991	0.211626	0	0	0.17589	0.902116
Role of Macrophages, Fibroblasts and Endothelial Cells in Rheumatoid Arthritis	5.39508	4.19295	5.09834	0.682738	0.30087	0.46884
Role of MAPK Signaling in the Pathogenesis of Influenza	0.841161	0.246987	0.284918	0.96381	0	1.2
Role of NANOG in Mammalian Embryonic Stem Cell Pluripotency	0.367287	1.08259	1.21068	0	0	0
Role of NFAT in Cardiac Hypertrophy	1.98916	3.03776	3.68644	0	0.288821	0.464256
Role of NFAT in Regulation of the Immune Response	2.34388	4.02784	5.47347	1.48427	0.288821	0.675774
Role of Osteoblasts, Osteoclasts and Chondrocytes in Rheumatoid Arthritis	5.00831	3.95839	5.68454	0.872448	0.274711	0
Role of Pattern Recognition Receptors in Recognition of Bacteria and Viruses	3.57233	3.58699	2.70096	0.213121	0	0
Role of PI3K/AKT Signaling in the Pathogenesis of Influenza	1.02554	1.29007	0.955304	0	0.164859	0.389244
Role of Tissue Factor in Cancer	5.00831	4.71186	3.9853	0.676578	0.288821	0.806321
SAPK/JNK Signaling	0.96616	0.998419	1.33635	0	0.317946	0
Semaphorin Signaling in Neurons	2.64648	3.25831	3.06797	0	1.15437	0.16659
Serotonin Receptor Signaling	0.239411	1.29007	1.1688	0	0.229184	0.247123
Sertoli Cell-Sertoli Cell Junction Signaling	2.20912	1.17876	1.36314	0.124539	0.169854	1.21337
Signaling by Rho Family GTPases	5.06351	4.26881	5.16263	0.181294	0.365549	0.523453
Sirtuin Signaling Pathway	0.415717	3.07022	1.36314	0.3186	0.386296	0.819526
Small Cell Lung Cancer Signaling	2.00203	2.45094	2.19143	0.228504	0.189292	0
Sonic Hedgehog Signaling	1.85508	1.29007	1.52054	0	0	0
Sperm Motility	1.52668	1.70836	1.65598	0.746243	0.386296	0.902116
Sphingosine-1-phosphate Signaling	5.00849	5.27666	6.27135	0.541265	0.386296	0.380736
SPINK1 General Cancer Pathway	0.429379	0.644838	0.718485	0.523043	0.257376	2.46799
STAT3 Pathway	4.63964	3.19126	3.9853	0.222402	0.176454	1.18907
Synaptic Long Term Depression	1.19653	1.90543	3.0342	0.194718	0.30087	0.361314
Systemic Lupus Erythematosus Signaling	0	0	0.232479	1.04627	1.13084	0
T Cell Exhaustion Signaling Pathway	1.1286	1.70377	1.93168	0.995298	0	0
T Cell Receptor Signaling	1.42694	2.25167	3.0342	0.191693	0.238937	0.325565
T Helper Cell Differentiation	2.4243	1.17226	1.712	1.57011	0	0
Tec Kinase Signaling	5.43533	5.87578	5.05522	0.359831	0.402863	0
Telomerase Signaling	0.647641	0.65116	1.25951	0	0	0.45935
TGF-Î² Signaling	1.29375	0.507593	0.685692	0.194718	0	0.25381
Th1 and Th2 Activation Pathway	1.87945	2.66267	4.786	2.63478	0	0
Th1 Pathway	1.46879	2.63043	3.63118	2.56823	0.263606	0.196506
Th2 Pathway	1.85885	3.04347	4.65909	2.80887	0	0
Thrombin Signaling	2.955	4.56804	4.28665	0	0.402863	0.466822
Thrombopoietin Signaling	1.29375	1.70836	1.27814	0.194718	0.400042	0.413349
Thyroid Cancer Signaling	1.26506	0.211626	0.582482	0.244582	0.214129	0.88308
Tight Junction Signaling	1.26506	0.375478	0.974843	0.159183	0.148928	0.169081
TNFR2 Signaling	1.10146	0.96413	1.93168	0.775104	0	0
Toll-like Receptor Signaling	2.23558	0.844709	1.29903	1.00621	0.169467	0
TR/RXR Activation	1.75293	2.18064	3.98707	1.06063	0.2167	1.40763
TREM1 Signaling	4.37993	3.76805	3.52227	1.08278	0.263606	0
TWEAK Signaling	0.85482	0.68029	1.14866	0	0	0
Type I Diabetes Mellitus Signaling	2.08856	0.473129	1.0577	0.775193	0	0
Type II Diabetes Mellitus Signaling	2.21709	2.44476	3.55934	0	0.283804	0.31049
Unfolded protein response	0	0	0.201281	3.05742	0.257376	0.454257
UVA-Induced MAPK Signaling	1.13513	1.14348	2.18913	0.334566	0.253494	0.16659
UVB-Induced MAPK Signaling	1.44367	2.58602	1.48439	0.378648	0.183129	0.188624
VDR/RXR Activation	2.8746	1.62094	3.5755	0.688611	0.288821	0.736329
VEGF Family Ligand-Receptor Interactions	1.19653	2.15358	1.43708	0.181114	0.238937	0.361314
VEGF Signaling	1.39465	1.6158	1.0577	0	0	0.902116
Virus Entry via Endocytic Pathways	5.18016	5.65059	4.5063	0	0.400042	0
Vitamin-C Transport	0	0.404606	0	0.945735	0.164859	0.174321
Wnt/Ca+ pathway	0.233134	1.49647	2.19562	0.12969	0	0
Wnt/Î²-catenin Signaling	1.34054	0.398465	1.14174	0.344394	0	0.246443
Xenobiotic Metabolism Signaling	1.29167	1.83311	2.68843	0.224632	0.214129	7.16401

## Sheet: Metabolic pathways z-score
Supplementary Table S2	Analysis match of canonical pathway analysis in IPA. Z-scores of metabolic pathways.
Â© 2000-2019 QIAGEN. All rights reserved.
Human data weblink				http://www.ebi.ac.uk/arrayexpress/experiments/E-MEXP-3291	http://www.ncbi.nlm.nih.gov/geo/query/acc.cgi?acc=GSE48452	https://www.ncbi.nlm.nih.gov/geo/query/acc.cgi?acc=GSE33814
Canonical Pathways	CDDA_Chol_1pc_week_4-CSAA_week_4	CDDA_Chol_1pc_week_8-CSAA_week_8	CDDA_Chol_1pc_week_12-CSAA_week_12	3- nonalcoholic steatohepatitis (NASH) [liver] NA 1120	2- nonalcoholic steatohepatitis (NASH) [liver] NA 4893	2- nonalcoholic steatohepatitis (NASH) [liver] NA 3649
1,25-dihydroxyvitamin D3 Biosynthesis	NA	NA	NA	NA	NA	NA
3-phosphoinositide Biosynthesis	3.307	3.464	4.341	-0.707	0.277	0.277
4-aminobutyrate Degradation I	NA	NA	NA	NA	NA	NA
Acetate Conversion to Acetyl-CoA	NA	NA	NA	NA	NA	NA
Acetone Degradation I (to Methylglyoxal)	0.302	0	-0.632	-1	NA	-2.449
Adenine and Adenosine Salvage VI	NA	NA	NA	NA	NA	NA
Alanine Biosynthesis II	NA	NA	NA	NA	NA	NA
Alanine Degradation III	NA	NA	NA	NA	NA	NA
Androgen Biosynthesis	-1.633	-1.414	-2.333	NA	NA	NA
Arginine Biosynthesis IV	NA	NA	NA	NA	NA	NA
Arginine Degradation I (Arginase Pathway)	NA	NA	NA	NA	NA	NA
Arginine Degradation VI (Arginase 2 Pathway)	NA	NA	NA	NA	NA	NA
Asparagine Degradation I	NA	NA	NA	NA	NA	NA
Bile Acid Biosynthesis, Neutral Pathway	NA	-1.89	-2.121	NA	NA	-2
Biotin-carboxyl Carrier Protein Assembly	NA	NA	NA	NA	NA	NA
Bupropion Degradation	0	0	-0.632	-1	NA	-2.236
CDP-diacylglycerol Biosynthesis I	2.333	1.387	1.387	NA	NA	NA
Cholesterol Biosynthesis I	-2.828	-2.828	-3	-3.162	NA	-2
Cholesterol Biosynthesis II (via 24,25-dihydrolanosterol)	-2.828	-2.828	-3	-3.162	NA	-2
Cholesterol Biosynthesis III (via Desmosterol)	-2.828	-2.828	-3	-3.162	NA	-2
Choline Biosynthesis III	NA	NA	0	NA	NA	NA
Chondroitin Sulfate Biosynthesis	1	0.577	0.832	1.134	NA	1
Chondroitin Sulfate Biosynthesis (Late Stages)	0.707	0.632	0.577	1.134	NA	NA
Citrulline Biosynthesis	-2	-1.633	-1.89	NA	NA	0
CMP-N-acetylneuraminate Biosynthesis I (Eukaryotes)	NA	NA	NA	NA	NA	NA
Colanic Acid Building Blocks Biosynthesis	NA	NA	0	-2	NA	NA
Cysteine Biosynthesis/Homocysteine Degradation	NA	NA	NA	NA	NA	NA
Dermatan Sulfate Biosynthesis	1.508	1.069	1.291	0.816	NA	1
Dermatan Sulfate Biosynthesis (Late Stages)	0.707	0.632	0.577	0.447	NA	NA
D-glucuronate Degradation I	NA	NA	NA	NA	NA	NA
D-myo-inositol (1,4,5)-Trisphosphate Biosynthesis	2	2.449	3	NA	NA	NA
D-myo-inositol-5-phosphate Metabolism	2.711	2.401	3.893	-1.342	0.333	0
Dolichyl-diphosphooligosaccharide Biosynthesis	NA	NA	NA	NA	NA	NA
Dopamine Degradation	0.707	0	-0.832	0	1	-1.633
dTMP De Novo Biosynthesis	NA	NA	NA	NA	NA	NA
Epoxysqualene Biosynthesis	NA	NA	NA	NA	NA	NA
Estrogen Biosynthesis	-1.5	-1.5	-2.236	-1.633	NA	-2.53
Ethanol Degradation II	0.378	0	-0.577	NA	NA	-3
Ethanol Degradation IV	1.414	1	0.302	NA	NA	-2.236
Fatty Acid Activation	NA	NA	-0.447	NA	NA	-1
Fatty Acid Biosynthesis Initiation II	NA	NA	NA	NA	NA	NA
Fatty Acid Î±-oxidation	2.236	2.236	0.707	NA	NA	NA
Fatty Acid Î²-oxidation I	NA	-1	-1.265	NA	NA	-2.53
Fatty Acid Î²-oxidation III (Unsaturated, Odd Number)	NA	NA	NA	NA	NA	NA
Folate Polyglutamylation	NA	NA	NA	NA	NA	NA
Folate Transformations I	NA	NA	0.447	-1.342	NA	NA
GDP-glucose Biosynthesis	1.342	1	1	NA	NA	NA
GDP-mannose Biosynthesis	NA	NA	NA	NA	NA	NA
Gluconeogenesis I	1.633	1	0.333	NA	NA	NA
Glucose and Glucose-1-phosphate Degradation	1.342	1	1	NA	NA	NA
Glutamate Biosynthesis II	NA	NA	NA	NA	NA	NA
Glutamate Degradation III (via 4-aminobutyrate)	NA	NA	NA	NA	NA	NA
Glutamate Degradation X	NA	NA	NA	NA	NA	NA
Glutamate Removal from Folates	NA	NA	NA	NA	NA	NA
Glutamine Degradation I	NA	NA	NA	NA	NA	NA
Glutaryl-CoA Degradation	NA	-2.121	-2	NA	NA	-2
Glutathione Redox Reactions I	0.447	-1.155	-0.277	NA	NA	0.447
Glutathione Redox Reactions II	NA	NA	NA	NA	NA	NA
Glutathione-mediated Detoxification	0	-2.496	-1.508	NA	NA	-1.134
Glycine Betaine Degradation	NA	NA	-2.121	NA	NA	NA
Glycine Biosynthesis I	NA	NA	NA	NA	NA	NA
Glycogen Biosynthesis II (from UDP-D-Glucose)	NA	NA	NA	NA	NA	NA
Glycogen Degradation II	NA	NA	0	NA	NA	NA
Glycogen Degradation III	NA	NA	0	NA	NA	NA
Glycolysis I	1.89	1.667	1.265	NA	NA	2.236
Heparan Sulfate Biosynthesis (Late Stages)	0.333	-0.277	-0.535	0	NA	1
Histamine Degradation	2.236	2	0.816	NA	NA	-2
Histidine Degradation III	NA	0	-0.378	NA	NA	NA
Histidine Degradation VI	1.633	0.816	0	NA	-1	NA
Î²-alanine Degradation I	NA	NA	NA	NA	NA	NA
Î³-glutamyl Cycle	NA	-0.447	1	NA	NA	NA
Î³-linolenate Biosynthesis II (Animals)	NA	NA	-1.134	-2	NA	-1
Inositol Pyrophosphates Biosynthesis	NA	NA	NA	NA	NA	NA
Isoleucine Degradation I	NA	0	0.447	NA	NA	NA
Ketogenesis	NA	NA	NA	NA	NA	NA
Ketolysis	NA	NA	NA	NA	NA	NA
Lanosterol Biosynthesis	NA	NA	NA	NA	NA	NA
L-cysteine Degradation II	NA	NA	NA	NA	NA	NA
Leukotriene Biosynthesis	1.342	0.707	1.414	NA	NA	NA
L-serine Degradation	NA	NA	NA	NA	NA	NA
Lysine Degradation II	NA	NA	NA	NA	NA	NA
Lysine Degradation V	NA	NA	NA	NA	NA	NA
Melatonin Degradation I	-0.277	-1.291	-1.807	-0.333	NA	-2.111
Melatonin Degradation II	NA	NA	NA	NA	NA	NA
Methionine Salvage II (Mammalian)	NA	NA	NA	NA	NA	NA
Methylglyoxal Degradation I	NA	NA	NA	NA	NA	NA
Methylglyoxal Degradation III	0.447	-0.378	0	-1	NA	NA
Mevalonate Pathway I	NA	-2	NA	-2.449	NA	NA
Mitochondrial L-carnitine Shuttle Pathway	NA	NA	-0.378	NA	NA	-1
NAD biosynthesis II (from tryptophan)	NA	-2.646	-2.646	NA	NA	-1.342
Nicotine Degradation II	-0.277	-0.728	-1.213	-0.707	NA	-2.138
Nicotine Degradation III	0	-1.069	-1.387	-1.134	NA	-2.53
Noradrenaline and Adrenaline Degradation	1.134	0.302	-0.277	NA	NA	-3
Oleate Biosynthesis II (Animals)	NA	NA	-0.816	NA	0.447	NA
Oxidative Ethanol Degradation III	0.816	0.816	0	NA	NA	-2
Oxidative Phosphorylation	-3	-6.564	-4.426	NA	-3	-1
Palmitate Biosynthesis I (Animals)	NA	NA	NA	NA	NA	NA
Phenylalanine Degradation I (Aerobic)	NA	NA	NA	NA	NA	NA
Phenylalanine Degradation IV (Mammalian, via Side Chain)	NA	0	0	NA	NA	NA
Phosphatidylglycerol Biosynthesis II (Non-plastidic)	2.333	1.069	1.387	NA	NA	NA
Phospholipases	2.496	2.5	2.294	-1.134	NA	0.447
Pregnenolone Biosynthesis	2.236	2	NA	NA	NA	NA
Proline Degradation	NA	NA	NA	NA	NA	NA
Prostanoid Biosynthesis	NA	NA	NA	NA	NA	NA
Putrescine Degradation III	2.236	1.134	1	NA	NA	-2
Retinoate Biosynthesis I	0	-1.604	-1.387	-1	NA	-0.447
Retinol Biosynthesis	-0.632	-2.138	-1.387	-2	NA	NA
Salvage Pathways of Pyrimidine Deoxyribonucleotides	NA	NA	NA	NA	NA	NA
Serotonin Degradation	1	-0.775	-1.213	-0.378	1.342	-2.84
Sphingomyelin Metabolism	NA	NA	NA	NA	NA	NA
Sphingosine and Sphingosine-1-phosphate Metabolism	NA	NA	2	NA	NA	NA
Stearate Biosynthesis I (Animals)	1.897	1.265	0.258	-2.236	NA	-0.816
Sucrose Degradation V (Mammalian)	NA	-0.447	-0.447	NA	NA	NA
Sulfate Activation for Sulfonation	NA	NA	NA	NA	NA	NA
Superoxide Radicals Degradation	NA	0	0.447	NA	NA	NA
Superpathway of Cholesterol Biosynthesis	-3.464	-3.606	-3.464	-4.123	1	-2.449
Superpathway of Citrulline Metabolism	-2.236	-1.134	-1.414	NA	NA	0
Superpathway of Geranylgeranyldiphosphate Biosynthesis I (via Mevalonate)	-2	-2.236	NA	-2.646	NA	NA
Superpathway of Inositol Phosphate Compounds	4.003	4.371	5.334	-0.707	1.213	0.535
Superpathway of Melatonin Degradation	0	-0.943	-1.414	-0.333	NA	-2.309
Superpathway of Methionine Degradation	NA	-2.236	-2.828	NA	-2	-2.236
Superpathway of Serine and Glycine Biosynthesis I	NA	NA	NA	NA	NA	NA
Tetrahydrofolate Salvage from 5,10-methenyltetrahydrofolate	NA	NA	NA	NA	NA	NA
Tetrapyrrole Biosynthesis II	NA	NA	NA	NA	NA	NA
The Visual Cycle	-0.447	-1.265	-1.134	NA	NA	NA
Thio-molybdenum Cofactor Biosynthesis	NA	NA	NA	NA	NA	NA
Threonine Degradation II	NA	NA	NA	NA	NA	NA
Thymine Degradation	NA	NA	NA	NA	NA	NA
Thyroid Hormone Biosynthesis	NA	NA	NA	NA	NA	NA
Thyroid Hormone Metabolism II (via Conjugation and/or Degradation)	0	-2.449	-1.89	0.447	NA	-0.816
Trans, trans-farnesyl Diphosphate Biosynthesis	NA	NA	NA	NA	NA	NA
Trehalose Degradation II (Trehalase)	1	1	1	NA	NA	NA
Triacylglycerol Biosynthesis	2.111	1.069	1.414	-2.449	NA	NA
Triacylglycerol Degradation	0	-0.707	-0.905	-2.236	NA	NA
tRNA Charging	NA	NA	NA	-2.236	NA	NA
tRNA Splicing	1.342	2.646	1.897	0.816	NA	NA
Tryptophan Degradation III (Eukaryotic)	-2.236	-3.051	-3.317	-2	NA	-3
Tryptophan Degradation to 2-amino-3-carboxymuconate Semialdehyde	NA	-2.236	-2.449	NA	NA	-2
Tryptophan Degradation X (Mammalian, via Tryptamine)	2.236	1.134	0.333	NA	NA	-2
Tyrosine Degradation I	NA	NA	NA	NA	NA	NA
Ubiquinol-10 Biosynthesis (Eukaryotic)	2.236	2	NA	NA	NA	NA
UDP-N-acetyl-D-galactosamine Biosynthesis II	1.342	0.816	1.342	NA	NA	NA
UDP-N-acetyl-D-glucosamine Biosynthesis II	NA	NA	NA	NA	NA	NA
Uracil Degradation II (Reductive)	NA	NA	NA	NA	NA	NA
Valine Degradation I	NA	0.447	-0.378	NA	NA	-2.449
Xanthine and Xanthosine Salvage	NA	NA	NA	NA	NA	NA
Zymosterol Biosynthesis	-2	-2	-2.236	-2	NA	NA

## Sheet: Metabolic pathways -log BH p
Supplementary Table S2	Analysis match of canonical pathway analysis in IPA. -log Benjamini Hochberg corrected p-values of metabolic pathways.
Â© 2000-2019 QIAGEN. All rights reserved.
Human data weblink				http://www.ebi.ac.uk/arrayexpress/experiments/E-MEXP-3291	http://www.ncbi.nlm.nih.gov/geo/query/acc.cgi?acc=GSE48452	https://www.ncbi.nlm.nih.gov/geo/query/acc.cgi?acc=GSE33814
Canonical Pathways	CDDA_Chol_1pc_week_4-CSAA_week_4	CDDA_Chol_1pc_week_8-CSAA_week_8	CDDA_Chol_1pc_week_12-CSAA_week_12	3- nonalcoholic steatohepatitis (NASH) [liver] NA 1120	2- nonalcoholic steatohepatitis (NASH) [liver] NA 4893	2- nonalcoholic steatohepatitis (NASH) [liver] NA 3649
1,25-dihydroxyvitamin D3 Biosynthesis	1.14506	0.844709	0.849578	0	0	0
3-phosphoinositide Biosynthesis	1.68597	2.05041	2.24442	0	0.312877	0.375965
4-aminobutyrate Degradation I	0	0.269788	0.849578	0.468579	0.317946	1.18907
Acetate Conversion to Acetyl-CoA	0.936443	1.35406	1.30448	0.403717	0.288821	0.408881
Acetone Degradation I (to Methylglyoxal)	2.8746	2.063	1.18838	0.775104	0	1.40763
Adenine and Adenosine Salvage VI	0	0.563208	0	0.746243	0	0
Alanine Biosynthesis II	0	0.375478	1.16716	0	0	0
Alanine Degradation III	0	0.375478	1.16716	0	0	0
Androgen Biosynthesis	1.98085	2.45052	3.0523	1.04872	0.17589	0.906228
Arginine Biosynthesis IV	0.243194	0	0.417695	0.883049	0	0.322176
Arginine Degradation I (Arginase Pathway)	0.338286	0.211626	0.64542	0.403717	0.288821	0.984642
Arginine Degradation VI (Arginase 2 Pathway)	0.675145	0.415969	0.89146	0	0.26176	0.819526
Asparagine Degradation I	1.46879	1.17226	1.16716	0	0	0
Bile Acid Biosynthesis, Neutral Pathway	0.610801	2.00808	2.58017	0.995298	0.169854	1.32308
Biotin-carboxyl Carrier Protein Assembly	0.412176	0	0.271042	1.30309	0	0
Bupropion Degradation	2.93331	1.77414	1.65697	0.966385	0	1.2
CDP-diacylglycerol Biosynthesis I	2.93331	3.9168	3.74705	0.25717	0	0
Cholesterol Biosynthesis I	3.78674	2.66267	3.38039	9.14932	0.501288	1.32308
Cholesterol Biosynthesis II (via 24,25-dihydrolanosterol)	3.78674	2.66267	3.38039	9.14932	0.501288	1.32308
Cholesterol Biosynthesis III (via Desmosterol)	3.78674	2.66267	3.38039	9.14932	0.501288	1.32308
Choline Biosynthesis III	0.291898	0.304233	1.3507	0	0	0.174321
Chondroitin Sulfate Biosynthesis	0.610801	0.455533	0.558256	1.17389	0	0.303779
Chondroitin Sulfate Biosynthesis (Late Stages)	0.617577	0.375478	0.655149	1.48427	0	0.224783
Citrulline Biosynthesis	1.48929	2.27376	3.05295	0.676758	0.214129	1.80618
CMP-N-acetylneuraminate Biosynthesis I (Eukaryotes)	0.284789	0.162212	0.151034	0.995298	0	0.361314
Colanic Acid Building Blocks Biosynthesis	0.554368	0	0.510474	1.54371	0	0.440019
Cysteine Biosynthesis/Homocysteine Degradation	0	0.375478	1.16716	0.59166	0.364257	0
Dermatan Sulfate Biosynthesis	1.01156	0.720573	0.849578	0.795789	0	0.284481
Dermatan Sulfate Biosynthesis (Late Stages)	0.705984	0.461054	0.792187	0.775193	0	0.25381
D-glucuronate Degradation I	1.14506	0.269788	0.271042	0	0	0
D-myo-inositol (1,4,5)-Trisphosphate Biosynthesis	0.362523	0.381057	1.12318	0	0.210141	0
D-myo-inositol-5-phosphate Metabolism	0.747145	0.782429	1.14412	0	0.231228	0
Dolichyl-diphosphooligosaccharide Biosynthesis	0	0	0	1.10777	0.181861	0.200977
Dopamine Degradation	1.07144	0.834172	1.60641	0.746243	0.402863	1.32308
dTMP De Novo Biosynthesis	0	0.162212	0.524001	1.85876	0	0
Epoxysqualene Biosynthesis	1.46879	1.17226	0.385272	1.59926	1.06139	0
Estrogen Biosynthesis	4.37993	2.51922	4.2076	1.28481	0.148286	3.13029
Ethanol Degradation II	0.893495	0.998419	1.51424	0.454503	0.288821	3.20465
Ethanol Degradation IV	1.8341	1.35614	2.12828	0.3186	0.386296	1.3147
Fatty Acid Activation	0	0	0.937968	0.505068	0	1.32308
Fatty Acid Biosynthesis Initiation II	0.528227	0.375478	0.385272	0.59166	1.06139	0.530897
Fatty Acid Î±-oxidation	0.838208	0.375478	1.18325	0.368032	0.274711	0.656983
Fatty Acid Î²-oxidation I	0	0.844709	1.06773	0.197843	0	3.96711
Fatty Acid Î²-oxidation III (Unsaturated, Odd Number)	0.338286	0.211626	0	0	0	1.18907
Folate Polyglutamylation	0.284789	0.162212	1.07742	0.995298	0	0.902116
Folate Transformations I	0.150973	0.542616	1.48134	3.1429	0	0.605224
GDP-glucose Biosynthesis	1.96228	0.852604	0.849578	0.676758	0	0.247123
GDP-mannose Biosynthesis	0.243194	0	0	0.883049	0	0.322176
Gluconeogenesis I	0.968642	1.28107	1.18325	0	0.220312	0.464256
Glucose and Glucose-1-phosphate Degradation	1.82209	0.749917	0.736526	0.622428	0	0.541436
Glutamate Biosynthesis II	0	0	0	1.59926	0	0
Glutamate Degradation III (via 4-aminobutyrate)	0	0.162212	0.524001	0.356582	0.274711	0.902116
Glutamate Degradation X	0	0	0	1.59926	0	0
Glutamate Removal from Folates	0	0	0	0.746243	0	0.736329
Glutamine Degradation I	0.528227	1.17226	1.16716	0.59166	0	0.530897
Glutaryl-CoA Degradation	0.46504	2.04714	0.390082	0.816723	0.148928	1.2
Glutathione Redox Reactions I	0.732645	2.89736	3.39386	0.0772623	0	1.3147
Glutathione Redox Reactions II	0	0	0	1.10777	0	0
Glutathione-mediated Detoxification	0.267907	2.2751	1.34133	0	0	2.34179
Glycine Betaine Degradation	0.823763	0.211626	3.5755	0.622428	0	1.03249
Glycine Biosynthesis I	0	0	1.16716	1.59926	0	0
Glycogen Biosynthesis II (from UDP-D-Glucose)	0.675145	0.415969	0.417695	0	0	0.819526
Glycogen Degradation II	0.610801	0.304233	0.573204	1.04872	0.17589	0.906228
Glycogen Degradation III	0.516106	0.233016	0.44386	0.945735	0.164859	0.819526
Glycolysis I	1.34144	1.28107	1.53931	0	0	1.18907
Heparan Sulfate Biosynthesis (Late Stages)	0.283425	0.211626	0.247293	0.744378	0	0.25381
Histamine Degradation	1.02554	0.283012	0.773772	0.134578	0.288821	1.2
Histidine Degradation III	0.523275	2.58004	3.53115	0.744378	0.402863	0.675774
Histidine Degradation VI	1.85885	1.17226	1.13188	0.446021	0.854549	0.440019
Î²-alanine Degradation I	0	0.375478	1.16716	0.59166	1.06139	1.37396
Î³-glutamyl Cycle	0.291898	0.963662	0.573204	0	0.317946	0.881391
Î³-linolenate Biosynthesis II (Animals)	0.201633	0	1.29903	1.30309	0.279556	1.10054
Inositol Pyrophosphates Biosynthesis	0	0	0	0	0.402863	0
Isoleucine Degradation I	0.554368	1.29848	0.846777	0.468579	0.164859	0.819526
Ketogenesis	0.407345	0.211626	0.19665	1.18096	0.200206	0.224783
Ketolysis	0.407345	0.211626	0.19665	0.744378	0	0.675774
Lanosterol Biosynthesis	0	0	0	0.746243	0	0.736329
L-cysteine Degradation II	0	0.563208	0.581946	0	0.402863	0
Leukotriene Biosynthesis	1.55389	2.66267	2.58017	0	0.317946	0.464256
L-serine Degradation	1.14506	0.269788	0.849578	0	0	0
Lysine Degradation II	0.785988	1.09139	0.524001	0	0.274711	1.61799
Lysine Degradation V	0.284789	0.513585	0.524001	0	0.274711	0.902116
Melatonin Degradation I	1.29614	0.687122	0.616502	2.02445	0	2.46799
Melatonin Degradation II	0.338286	1.35406	1.30448	0	0.288821	0.408881
Methionine Salvage II (Mammalian)	0.412176	0.269788	0.849578	0	0	1.18907
Methylglyoxal Degradation I	1.14506	1.78175	0.849578	0	0	0
Methylglyoxal Degradation III	1.02554	1.17226	0.271042	1.54371	0	0.881391
Mevalonate Pathway I	0.610801	0.575162	0	3.61265	0.17589	0.46884
Mitochondrial L-carnitine Shuttle Pathway	0.201633	0.183407	1.29903	0.3953	0	1.10054
NAD biosynthesis II (from tryptophan)	0	1.66614	1.56364	0.505068	0	2.11819
Nicotine Degradation II	1.29614	1.09492	0.979804	1.65515	0	4.26906
Nicotine Degradation III	1.39465	0.844709	0.582482	1.50705	0	2.45139
Noradrenaline and Adrenaline Degradation	0.771178	1.09586	1.60641	0.181294	0.279556	2.89279
Oleate Biosynthesis II (Animals)	0.610801	0	1.3507	0.622428	1.90493	0.224783
Oxidative Ethanol Degradation III	1.29375	0.660582	1.27673	0.3953	0.402863	1.10054
Oxidative Phosphorylation	0	8.14199	1.12406	0	0.408044	0
Palmitate Biosynthesis I (Animals)	0.528227	0.375478	0.385272	0.59166	1.06139	0.530897
Phenylalanine Degradation I (Aerobic)	0.338286	1.35406	0.64542	0	0.288821	0.464256
Phenylalanine Degradation IV (Mammalian, via Side Chain)	0	0.513585	1.23343	0.149468	0.460201	0.16659
Phosphatidylglycerol Biosynthesis II (Non-plastidic)	2.68666	4.09697	3.39386	0.230499	0	0
Phospholipases	1.37519	0.964072	3.20256	1.00621	0.148286	0.39447
Pregnenolone Biosynthesis	1.67766	0.655779	0.347237	0.548123	0.32865	0.512444
Proline Degradation	1.14506	0.844709	0.849578	0.468579	0	0
Prostanoid Biosynthesis	0.454291	0.242038	0.540473	0.232099	0.386296	1.12364
Putrescine Degradation III	0.782525	0.840787	1.45906	0.105769	0.3946	0.980518
Retinoate Biosynthesis I	1.94954	2.48187	1.89843	0.742661	0	0.906228
Retinol Biosynthesis	1.45531	1.67696	1.23442	0.59166	0	0.1309
Salvage Pathways of Pyrimidine Deoxyribonucleotides	1.02554	0.634658	0.626569	0	0	0.266512
Serotonin Degradation	0.299499	0.436268	0.647538	1.0505	0.310257	4.26906
Sphingomyelin Metabolism	0.178724	0	0	0.289017	0.402863	0
Sphingosine and Sphingosine-1-phosphate Metabolism	1.02554	0.281625	1.11548	0	0	0
Stearate Biosynthesis I (Animals)	1.35248	0.524673	1.69552	0.748365	0	0.915411
Sucrose Degradation V (Mammalian)	0.912202	1.55871	1.48134	0.744378	0	0.266512
Sulfate Activation for Sulfonation	0.528227	1.17226	1.16716	0.59166	0	0
Superoxide Radicals Degradation	1.02554	1.14348	1.712	0	0	0.675774
Superpathway of Cholesterol Biosynthesis	3.78674	2.77728	2.18122	13.6361	0.402863	1.40763
Superpathway of Citrulline Metabolism	1.34489	1.66614	2.14812	0.446021	0.156793	1.2
Superpathway of Geranylgeranyldiphosphate Biosynthesis I (via Mevalonate)	0.750959	0.624149	0.163612	3.87294	0.148928	0.389244
Superpathway of Inositol Phosphate Compounds	1.90305	2.41892	2.96092	0	0.402863	0.289644
Superpathway of Melatonin Degradation	1.36188	1.08884	0.971701	1.81938	0.155952	2.7123
Superpathway of Methionine Degradation	0	0	0.385272	0.163792	0.386296	0.836847
Superpathway of Serine and Glycine Biosynthesis I	0	0	0.744565	1.54371	0	0.289644
Tetrahydrofolate Salvage from 5,10-methenyltetrahydrofolate	0.284789	1.09139	1.07742	0.995298	0	0.902116
Tetrapyrrole Biosynthesis II	0.284789	0.513585	0.524001	0	0	0.902116
The Visual Cycle	0.953272	2.48461	1.02266	0.354342	0	0
Thio-molybdenum Cofactor Biosynthesis	0	0	0	0.746243	0	0
Threonine Degradation II	0	0.375478	0.385272	0	0.402863	0.736329
Thymine Degradation	0.338286	1.35406	1.30448	0	0.288821	0.408881
Thyroid Hormone Biosynthesis	0.412176	0.844709	0.271042	0	0	1.18907
Thyroid Hormone Metabolism II (via Conjugation and/or Degradation)	0	0	0	1.07268	0.17589	1.18907
Trans, trans-farnesyl Diphosphate Biosynthesis	0.785988	0.513585	0.524001	1.10777	0	0.408881
Trehalose Degradation II (Trehalase)	2.42009	1.88339	1.8413	0	0.274711	0.361314
Triacylglycerol Biosynthesis	1.85079	1.61795	2.93698	1.13139	0	0
Triacylglycerol Degradation	0.21877	0	0.356392	0.795789	0.132308	0
tRNA Charging	0	0	0	0.889083	0.255923	0
tRNA Splicing	0.249389	0	0.557418	1.13139	0	0
Tryptophan Degradation III (Eukaryotic)	0.685489	3.29091	2.12828	0.966385	0	3.96711
Tryptophan Degradation to 2-amino-3-carboxymuconate Semialdehyde	0.178724	1.78175	2.51637	0.289017	0	2.25804
Tryptophan Degradation X (Mammalian, via Tryptamine)	0.685489	0.700846	1.26847	0.0970684	0.386296	0.92703
Tyrosine Degradation I	0.284789	0.513585	1.07742	0	0	1.61799
Ubiquinol-10 Biosynthesis (Eukaryotic)	1.09953	0.323106	0	0.746243	0.402863	0.364279
UDP-N-acetyl-D-galactosamine Biosynthesis II	1.82209	1.78175	1.16716	0.194718	0.181861	0.953409
UDP-N-acetyl-D-glucosamine Biosynthesis II	0.243194	0.415969	0	1.63921	0.26176	0.819526
Uracil Degradation II (Reductive)	0.338286	1.35406	1.30448	0	0.288821	0.408881
Valine Degradation I	0.181106	0.559745	1.19591	0.368032	0.402863	2.25804
Xanthine and Xanthosine Salvage	0	0	0	0.746243	0	0
Zymosterol Biosynthesis	2.05712	1.56655	2.38263	2.80887	0.26176	0.819526
