# Supplementary material for: Biomarker discovery for chronic liver diseases by multi-omics – a preclinical case study
Source: Sci Rep. 2020 Jan 28;10:1314. doi: 10.1038/s41598-020-58030-6 (PMC6987209; doi:10.1038/s41598-020-58030-6)
Supplement: Supplementary file 3 — Supplementary Table S3. [file 41598_2020_58030_MOESM3_ESM.xlsx]

## Sheet: Supplementary Table S3
Supplemtary Table S3. Rankig table with detected proteins in plasma and liver
	General				Ranking scores						Check (signs)					Dimensions				Subscore Specifity Plasma		Subscore Specifity Liver				Subscore Prior Evidence					Ranking ranks						MS Liver
Max score	best_ranking_rank	human_gene_name	target_class	uniprot_recommended_name	total_score_default_wls:0.3_wps:0.3_wpe:0.2_wpc:0.2	total_score_prior_evidence_wls:0_wps:0_wpe:1_wpc:0	total_score_balanced_wls:0.2_wps:0.2_wpe:0.4_wpc:0.2	total_score_specificity_wls:0.5_wps:0.5_wpe:0_wpc:0	total_score_liver_specific_wls:1_wps:0_wpe:0_wpc:0	total_score_plasma_specific_wls:0_wps:1_wpe:0_wpc:0	dge_sign_ms_plasma	dge_sign_ms_liver	dge_sign_RatCDAA_Liver - CDAA Cholesterol 1pc week 12 vs. CSAA week 12	r_ms_liver_histo_correlation	r_pearson_rat_cdaa_fibrosis_score	plasma_specificity_score	liver_specificity_score	prior_evidence_score	protein_class_score	specificity_score_ms_plasma	rsquare_ms_plasma_histo_correlation	specificity_score_ms_liver	rsquare_ms_liver_histo_correlation	specificity_score_RatCDAA_Liver - CDAA Cholesterol 1pc week 12 vs. CSAA week 12	rsquare_pearson_rat_cdaa_fibrosis_score	human_openTargets_associated_with_fibrosis_score_overall	literature_nash-biomarker_generif_score_counts_vs_expected	literature_nash-biomarker_pubtator_score_counts_vs_expected	score_integrity_evidence	flag_mapped_nash_biomarker_somalogic_patent	rank_total_score_default_wls:0.3_wps:0.3_wpe:0.2_wpc:0.2	rank_total_score_balanced_wls:0.2_wps:0.2_wpe:0.4_wpc:0.2	rank_total_score_specificity_wls:0.5_wps:0.5_wpe:0_wpc:0	rank_total_score_prior_evidence_wls:0_wps:0_wpe:1_wpc:0	rank_total_score_liver_specific_wls:1_wps:0_wpe:0_wpc:0	rank_total_score_plasma_specific_wls:0_wps:1_wpe:0_wpc:0	Accession_ms_liver	CSAA901_ms_liver	CSAA902_ms_liver	CSAA903_ms_liver	CSAA904_ms_liver	CDAA1101_ms_liver	CDAA1102_ms_liver	CDAA1103_ms_liver	CDAA1104_ms_liver	CSAA905_ms_liver	CSAA907_ms_liver	CSAA908_ms_liver	CDAA1105_ms_liver
0.95	1	ADAMTSL2	Secreted	ADAMTS-like protein 2	0.66	0	0.51	0.77	0.8	0.73	1	1	1	0.95	0.89	0.73	0.8	0	1	0.57	0.88	0.52	0.9	1	0.8	0.01	0	0	0	0	1	3	1	84	1	5	ENSRNOP00000030753.4	-1.40734	-1.95096	-0.960161	-1.28671	2.02165	0.31868	1.52669	1.73815	-1.38322	-1.17724	-1.46111	0.916
0.9	2	C7	Secreted	Complement component C7	0.58	0.2	0.51	0.57	0.72	0.42	1	1	1	0.9	0.88	0.42	0.72	0.2	1	0.21	0.63	0.53	0.81	0.75	0.78	0	0	0	0.01	1	2	2	5	5	5	28	ENSRNOP00000074387.1	-1.86913	-2.50992	-0.532921	-1.61525	2.27347	0.349076	1.8284	2.07627	-1.1687	-1.1105	-1.07553	0.878
0.94	1	LGALS3BP	Secreted	Galectin-3-binding protein	0.55	0.42	0.55	0.45	0.61	0.29	1	1	1	0.94	0.88	0.29	0.61	0.42	1	0.07	0.51	0.31	0.89	0.47	0.78	0.14	0	0.89	0.05	1	3	1	12	1	13	40	ENSRNOP00000004320.1	-0.756984	-0.657791	-0.630099	-0.650619	0.872632	0.574836	0.675912	0.572114	-0.743793	-1.15437	-1.19044	1.04
0.91	4	COL6A1	Secreted	Collagen alpha-1(VI) chain	0.55	0	0.43	0.58	0.67	0.48	1	1	1	0.91	0.89	0.48	0.67	0	1	0.23	0.73	0.37	0.84	0.7	0.79	0.02	0	0	0	0	4	4	4	71	10	26	ENSRNOP00000001679.4	-0.944204	-0.826519	-0.806299	-0.0905716	1.02001	0.010349	0.798274	0.838963	-1.31208	-1.27799	-1.56376	1.16
0.73	3	APCS	Secreted	Serum amyloid P-component	0.53	0.01	0.42	0.55	0.73	0.36	-1	-1	-1	-0.97	-0.9	0.36	0.73	0.01	1	0.06	0.66	0.49	0.94	0.69	0.82	0.03	0	0	0.01	0	5	6	6	56	3	31	ENSRNOP00000012092.4	1.47593	0.889579	0.902049	1.00149	-1.60765	-0.872064	-0.888078	-0.901259	1.82377	1.39386	1.61243	-1.14
0.95	5	CLU	Secreted	Clusterin	0.53	0.05	0.43	0.53	0.45	0.62	1	1	0	0.95	0.72	0.62	0.45	0.05	1	0.32	0.91	0.27	0.9	0.12	0.51	0.21	0	0	0.02	0	6	5	8	21	33	15	ENSRNOP00000072116.1	-0.694039	-0.708435	-0.224593	-0.577652	0.722234	0.213579	0.507169	0.761736	-0.892718	-0.99198	-0.870058	0.481
0.89	7	COL6A2	Secreted	Collagen alpha-2(VI) chain	0.49	0	0.39	0.48	0.6	0.36	1	1	1	0.87	0.89	0.36	0.6	0	1	0.1	0.62	0.14	0.76	0.7	0.79	0.01	0	0	0	0	7	7	11	75	16	32	ENSRNOP00000001695.4	-2.1131	-0.786889	-0.163752	-0.0842896	1.08012	0.0888014	1.00096	0.978143	-1.1306	-1.07214	-1.37638	0.958
0.57	8	CPQ	Protease	Carboxypeptidase Q	0.46	0	0.37	0.43	0.29	0.57	-1	0	-1	0	-0.87	0.57	0.29	0	1	0.23	0.92	0	0	0.42	0.75	0	0	0	0	0	8	13	14	114	65	18	ENSRNOP00000008211.4	-0.0322508	-0.314703	0.19368	0.179392	0.0789877	-0.0921272	-0.186876	0.173898	-0.269298	-0.0319888	0.230601	-0.0813
0.65	9	PIGR	Secreted	Polymeric immunoglobulin receptor	0.46	0	0.37	0.43	0.21	0.65	1	0	-1	0	-0.81	0.65	0.21	0	1	0.56	0.74	0	0	0.18	0.66	0	0	0	0.02	0	9	12	16	67	94	10	ENSRNOP00000073662.1	-0.0141718	-0.0231164	0.145295	0.187098	-0.0975487	0.0510089	-0.161819	-0.0867465	-0.0964561	0.157352	-0.185451	0.107
0.89	10	PLTP	Secreted	Phospholipid transfer protein	0.43	0	0.35	0.38	0.46	0.3	1	1	1	0.89	0.73	0.3	0.46	0	1	0.05	0.56	0.27	0.79	0.24	0.53	0	0	0	0.01	0	10	18	26	82	32	39	ENSRNOP00000022594.4	-0.871652	-0.55057	-0.171537	-1.29659	0.875853	0.418625	0.646936	0.94894	-1.2955	-0.0398447	-0.71681	0.667
0.93	8	NCAM1	Secreted	Neural cell adhesion molecule 1	0.43	0.07	0.37	0.36	0.7	0.01	0	1	1	0.93	0.84	0.01	0.7	0.07	1	0.02	0	0.77	0.87	0.46	0.71	0.24	0	0.11	0.01	0	11	14	32	19	8	54	ENSRNOP00000071509.1	-2.3817	-2.18183	-2.04213	-1.8077	3.12217	-0.54891	2.22368	3.61643	-2.24039	-1.6823	-1.86722	1.63
0.97	2	FBLN1	Secreted	Fibulin-1	0.42	0.01	0.35	0.37	0.73	0	0	1	1	0.97	0.89	0	0.73	0.01	1	0	0	0.56	0.93	0.66	0.79	0.05	0	0	0	0	12	19	29	47	2	95	ENSRNOP00000046622.3	-1.37133	-1.9328	-0.739065	-1.72455	2.17733	0.592969	1.46894	1.52851	-1.50868	-1.40714	-1.61427	1.01
0.96	7	ANXA2	Secreted	Annexin A2	0.42	0.05	0.36	0.36	0.71	0.01	0	1	1	0.96	0.83	0.01	0.71	0.05	1	0.01	0	0.52	0.91	0.7	0.69	0.21	0	0	0.02	0	13	17	34	22	7	71	ENSRNOP00000038428.5	-1.72452	-1.56652	-0.628206	-1.01119	1.60142	0.74338	1.28542	1.30022	-1.70049	-1.60821	-1.46117	1.29
0.93	9	MMP2	Protease	72 kDa type IV collagenase	0.42	0.07	0.37	0.34	0.68	0.01	0	1	1	0.93	0.89	0.01	0.68	0.07	1	0.03	0	0.41	0.87	0.63	0.79	0.11	0	0.18	0.08	0	14	15	37	18	9	52	ENSRNOP00000022679.6	-0.762846	-1.54354	-0.253172	-0.992047	1.69733	0.200001	0.921833	0.732445	-1.07605	-1.5934	-1.41238	0.703
0.95	6	FBLN5	Secreted	Fibulin-5	0.42	0.02	0.35	0.36	0.72	0	0	1	1	0.95	0.89	0	0.72	0.02	1	0	0	0.68	0.9	0.49	0.8	0.08	0	0	0	0	15	20	31	36	6	112	ENSRNOP00000069614.1	-1.95845	-1.45584	-0.505198	-2.29327	2.26809	0.581832	1.81593	1.5469	-2.30994	-1.93367	-2.08547	1.37
0.4	16	APOC2	Secreted	Apolipoprotein C-II	0.41	0.01	0.34	0.34	0.4	0.28	-1	0	-1	0	-0.91	0.28	0.4	0.01	1	0.08	0.48	0	0	0.78	0.84	0.01	0	0	0.03	0	16	21	38	53	41	41	ENSRNOP00000024800.4	-0.709145	-0.882413	-0.543845	-0.112357	1.08115	0.0699462	0.340457	0.756211	1.2765	1.29985	0.782778	-1.51
0.94	8	SERPINF1	Secreted	Pigment epithelium-derived factor	0.4	0.16	0.38	0.29	0.57	0	0	1	-1	0.94	-0.87	0	0.57	0.16	1	0	0	0.24	0.88	0.4	0.76	0.19	0	0.59	0.04	0	17	10	47	8	20	89	ENSRNOP00000004313.4	-0.877239	-0.747147	-0.433235	-0.414787	0.687667	0.406487	0.609814	0.768439	-0.674432	-0.649069	-0.568306	0.337
0.34	18	APOC3	Secreted	Apolipoprotein C-III	0.4	0.01	0.33	0.32	0.31	0.34	-1	0	-1	0	-0.9	0.34	0.31	0.01	1	0.09	0.58	0	0	0.44	0.8	0.04	0	0	0.03	0	18	22	41	42	61	35	ENSRNOP00000067045.2	0.35314	-0.200944	0.0649168	0.00731635	-0.150903	0.103911	-0.0557458	-0.121691	0.128223	0.682745	-0.28924	0.0558
0.96	6	RARRES2	Secreted	Retinoic acid receptor responder protein 2	0.39	0.2	0.38	0.25	0.5	0	0	1	-1	0.96	-0.85	0	0.5	0.2	1	0.01	0	0.23	0.93	0.13	0.72	0.07	0	0.89	0.04	0	19	9	55	6	27	84	ENSRNOP00000038525.3	-0.669756	-0.79225	-0.578891	-0.6367	0.726401	0.689366	0.477428	0.784402	-0.421269	-0.539589	-0.598311	0.182
0.93	2	GSN	Secreted	Gelsolin	0.39	0.22	0.39	0.24	0.49	0	0	1	1	0.93	0.76	0	0.49	0.22	1	0	0	0.34	0.87	0.15	0.58	0.08	0	0	0.03	1	20	8	57	2	29	114	ENSRNOP00000025857.5	-1.01818	-0.909584	-0.487247	-0.973839	1.37333	0.240075	0.832874	0.94257	-0.911083	-1.1327	-0.921917	0.813
0.67	2	ALDOB	other Enzyme	Fructose-bisphosphate aldolase B	0.38	0	0.26	0.64	0.61	0.67	1	-1	-1	-0.98	-0.91	0.67	0.61	0	0	0.45	0.89	0.22	0.96	0.44	0.83	0.02	0	0	0	0	21	63	2	65	14	9	ENSRNOP00000075134.1	0.513578	0.350272	0.572907	0.629499	-0.804542	-0.209859	-0.439554	-0.612301	0.688109	0.566366	0.768188	-0.537
0.7	3	FAH	other Enzyme	Fumarylacetoacetase	0.38	0.01	0.26	0.64	0.58	0.7	1	-1	-1	-0.93	-0.87	0.7	0.58	0.01	0	0.53	0.87	0.25	0.87	0.43	0.76	0.03	0	0	0	0	22	62	3	62	18	7	ENSRNOP00000061132.3	0.661917	0.707206	0.672421	0.673676	-0.991179	-0.393352	-0.768888	-0.561801	0.500671	0.786838	0.548375	-0.444
0.89	7	HP	Secreted	Haptoglobin	0.38	0.17	0.37	0.24	0.29	0.2	1	1	0	0.89	-0.3	0.2	0.29	0.17	1	0.04	0.35	0.25	0.79	0.03	0.09	0.21	0	0.56	0.09	0	23	16	59	7	67	46	ENSRNOP00000020196.4	-0.613674	-1.00439	-0.1855	-0.732233	0.451632	0.680407	0.409724	0.994038	-0.810368	-0.583736	-0.637413	0.773
0.96	3	AHSG	Secreted	Alpha-2-HS-glycoprotein	0.38	0.21	0.38	0.23	0.44	0.01	0	1	0	0.96	-0.65	0.01	0.44	0.21	1	0.02	0	0.39	0.92	0.03	0.42	0.15	0	0.84	0.08	0	24	11	65	3	37	57	ENSRNOP00000055223.4	-0.883801	-1.27686	-0.487059	-1.06111	1.12327	0.263292	0.967318	1.35495	-1.17147	-1.14587	-1.12262	0.58
0.9	22	GPX3	other Enzyme	Glutathione peroxidase 3	0.37	0.01	0.32	0.29	0.56	0.01	0	1	1	0.79	0.9	0.01	0.56	0.01	1	0.02	0	0.13	0.62	0.7	0.8	0.04	0	0	0.03	0	25	25	48	39	22	66	ENSRNOP00000073271.1	-0.920224	-1.10495	-0.493241	-1.01597	1.41795	-0.00559545	0.899766	1.22226	-1.18811	-1.16238	-1.22822	1.47
0.97	21	C8A	Secreted	Complement component C8 alpha chain	0.37	0	0.31	0.28	0.57	0	0	1	-1	0.97	-0.84	0	0.57	0	1	0.01	0	0.22	0.95	0.38	0.7	0	0	0	0	0	26	27	49	114	21	79	ENSRNOP00000063871.1	-0.526946	-0.699215	-0.291233	-0.725437	0.773394	0.309151	0.468964	0.691322	-0.501431	-0.736485	-0.661234	0.496
0.38	27	FGL1	Secreted	Fibrinogen-like protein 1	0.37	0	0.31	0.28	0.17	0.38	-1	0	-1	0	-0.76	0.38	0.17	0	1	0.09	0.67	0	0	0.1	0.57	0	0	0	0	0	27	30	51	114	99	29	ENSRNOP00000073912.1	-0.0238138	-0.103573	0.0242338	-0.585966	0.0707321	0.426708	0.0046429	0.187037	0.292654	0.402416	-0.0919223	0.0137
0.9	25	VWF	Secreted	von Willebrand factor	0.36	0.03	0.31	0.25	0.5	0	0	1	1	0.66	0.9	0	0.5	0.03	1	0	0	0.05	0.44	0.69	0.81	0.13	0	0	0.04	0	28	29	56	25	28	97	ENSRNOP00000026643.7	-1.1812	0.00637656	0.91879	-0.574872	0.62661	0.191809	0.0119	0.000584662	-1.64335	-0.771813	-0.982506	0.771
0.89	29	HPR	Secreted	Haptoglobin-related protein	0.35	0	0.3	0.24	0.29	0.2	1	1	0	0.89	-0.3	0.2	0.29	0	1	0.04	0.35	0.25	0.79	0.03	0.09	0.02	0	0	0	0	29	33	59	66	67	46	ENSRNOP00000020196.4	-0.613674	-1.00439	-0.1855	-0.732233	0.451632	0.680407	0.409724	0.994038	-0.810368	-0.583736	-0.637413	0.773
0.85	11	COL1A1	Secreted	Collagen alpha-1(I) chain	0.34	0.13	0.33	0.2	0.39	0	0	0	1	0	0.85	0	0.39	0.13	1	0.01	0	0.03	0	0.8	0.72	0.08	0	0.4	0.2	0	30	23	74	11	44	73	ENSRNOP00000005311.5	-0.152967	-0.860891	-0.517559	1.76166	0.346757	-0.499463	-0.270804	0.193271	-1.37633	-1.20654	-1.37379	0.721
0.93	30	CFH	Secreted	Complement factor H	0.34	0.01	0.3	0.23	0.47	0	0	1	0	0.93	-0.78	0	0.47	0.01	1	0	0	0.26	0.86	0.14	0.61	0.03	0	0	0	0	31	34	60	63	30	88	ENSRNOP00000056859.2	-0.7543	-0.832441	-0.316176	-0.823739	0.938474	0.260914	0.738548	0.78872	-0.550285	-0.638805	-0.833313	0.31
0.97	33	ORM1	Secreted	Alpha-1-acid glycoprotein 1	0.34	0	0.29	0.23	0.36	0.1	0	1	0	0.97	0.35	0.1	0.36	0	1	0.2	0	0.39	0.93	0.01	0.12	0	0	0	0.01	0	33	36	62	82	49	48	ENSRNOP00000010454.2	-1.17423	-1.14704	-0.637974	-0.676328	0.952667	0.794491	0.544595	1.34382	-1.07035	-1.12183	-1.34408	1.11
0.97	33	ORM2	Secreted	Alpha-1-acid glycoprotein 2	0.34	0	0.29	0.23	0.36	0.1	0	1	0	0.97	0.35	0.1	0.36	0	1	0.2	0	0.39	0.93	0.01	0.12	0	0	0	0.01	0	33	36	62	82	49	48	ENSRNOP00000010454.2	-1.17423	-1.14704	-0.637974	-0.676328	0.952667	0.794491	0.544595	1.34382	-1.07035	-1.12183	-1.34408	1.11
0.89	34	EFEMP1	Secreted	EGF-containing fibulin-like extracellular matrix protein 1	0.34	0	0.29	0.23	0.45	0	0	1	1	0.89	0.41	0	0.45	0	1	0.01	0	0.8	0.79	0.03	0.17	0	0	0	0	0	34	38	64	85	34	74	ENSRNOP00000004764.5	-2.10697	-2.22481	-0.205208	-3.67986	3.04226	0.920053	1.76446	2.49006	-2.38169	-2.13965	-2.12463	1.73
0.26	35	PROC	Protease	Vitamin K-dependent protein C	0.33	0	0.29	0.22	0.17	0.26	1	0	0	0	-0.78	0.26	0.17	0	1	0.04	0.49	0	0	0.09	0.6	0.01	0	0	0	0	35	40	67	83	98	44	ENSRNOP00000019596.3	-0.418056	-0.109042	0.959322	-0.938755	-0.0671506	0.880384	-0.257253	-0.0494487	-0.516664	0.343933	-0.179629	-0.58
0.96	15	CP	other Enzyme	Ceruloplasmin	0.33	0.1	0.31	0.19	0.35	0.02	0	1	0	0.96	0.29	0.02	0.35	0.1	1	0.04	0	0.41	0.92	0	0.08	0.07	0	0.4	0.02	0	36	28	80	15	50	51	ENSRNOP00000075010.1	-0.996292	-1.38271	-0.56886	-1.13992	1.2355	0.637427	1.07413	1.14073	-1.13826	-1.29718	-1.10305	0.891
0.33	13	DPP4	Protease	Dipeptidyl peptidase 4	0.33	0.11	0.32	0.18	0.04	0.33	1	0	0	0	-0.29	0.33	0.04	0.11	1	0.09	0.56	0.01	0	0.06	0.08	0.08	0	0.43	0.02	0	37	26	81	13	107	36	ENSRNOP00000072092.1	0.0753236	0.262877	0.0989337	0.0271792	-0.145436	-0.0367389	-0.214638	-0.0675006	0.120174	0.492439	-0.130223	0.246
0.9	38	PSAP	Secreted	Prosaposin	0.33	0	0.29	0.22	0.43	0	0	1	0	0.9	0.71	0	0.43	0	1	0	0	0.34	0.81	0.06	0.51	0	0	0	0	0	38	42	68	114	38	100	ENSRNOP00000000696.4	-0.887535	-1.28065	-0.764668	-0.691612	1.3015	0.489711	0.813063	1.02019	-0.815401	-1.00502	-0.91864	0.576
0.77	2	DPYS	other Enzyme	Dihydropyrimidinase	0.33	0	0.22	0.54	0.32	0.77	1	0	-1	0	-0.88	0.77	0.32	0	0	0.72	0.81	0.17	0	0.33	0.78	0.02	0	0	0	0	39	69	7	72	58	2	ENSRNOP00000006004.1	0.43726	0.331935	0.414242	0.419928	-0.677155	-0.1439	-0.41499	-0.367321	0.530874	0.439082	0.646846	-0.449
0.96	28	HPX	Secreted	Hemopexin	0.32	0.03	0.29	0.2	0.33	0.07	0	1	0	0.96	0.32	0.07	0.33	0.03	1	0.14	0	0.29	0.92	0	0.1	0.12	0	0	0.02	0	40	39	73	28	57	49	ENSRNOP00000024710.2	-0.901893	-0.833618	-0.30438	-0.910087	0.965875	0.330916	0.783346	0.869842	-0.746985	-0.924193	-0.682063	0.561
0.84	38	LUM	Secreted	Lumican	0.32	0.01	0.29	0.2	0.4	0	0	1	1	0.84	0.67	0	0.4	0.01	1	0	0	0.33	0.71	0.12	0.44	0.07	0	0	0	0	41	43	72	38	42	110	ENSRNOP00000006109.2	-0.862256	-1.2083	-0.347292	-0.509349	0.954052	0.329412	0.88339	0.760344	-1.10485	-0.788603	-1.25213	0.872
0.94	40	C9	Secreted	Complement component C9	0.32	0	0.28	0.2	0.41	0	0	1	0	0.94	-0.69	0	0.41	0	1	0	0	0.24	0.89	0.02	0.47	0	0	0	0.01	0	42	45	71	82	40	87	ENSRNOP00000018545.4	-0.549359	-0.644945	-0.437322	-0.707573	0.532992	0.458459	0.597783	0.749965	-0.562318	-0.754138	-0.80668	0.561
0.34	16	PON1	other Enzyme	Serum paraoxonase/arylesterase 1 {ECO:0000303|PubMed:7916578}	0.32	0.08	0.3	0.18	0.34	0.01	0	0	-1	0	-0.91	0.01	0.34	0.08	1	0.02	0	0	0	0.55	0.82	0.04	0	0.32	0.03	0	43	32	82	16	53	65	ENSRNOP00000011823.4	-0.087012	0.419739	-0.0912063	-0.227673	-0.050823	0.484318	-0.0213859	-0.425957	0.143929	0.206264	-0.214211	0.222
0.95	27	CST3	Secreted	Cystatin-C	0.32	0.03	0.29	0.19	0.37	0	0	1	0	0.95	0.45	0	0.37	0.03	1	0.01	0	0.34	0.9	0.06	0.2	0.14	0	0	0	0	44	41	79	27	47	77	ENSRNOP00000007175.4	-1.2003	-0.941739	-0.249938	-1.01501	1.20104	0.306245	0.954091	0.945613	-0.979436	-0.864714	-1.07407	0.539
0.83	41	B2M	Secreted	Beta-2-microglobulin	0.32	0.01	0.28	0.19	0.39	0	0	1	0	0.83	-0.84	0	0.39	0.01	1	0	0	0.06	0.69	0.08	0.71	0.07	0	0	0	0	45	44	76	41	46	91	ENSRNOP00000023017.4	-0.339478	-0.568347	-0.254012	-0.476659	0.807468	0.290809	0.294196	0.246023	-0.773031	0.115269	-1.51958	0.43
0.23	4	AFM	Secreted	Afamin	0.31	0.21	0.33	0.12	0.23	0	0	0	-1	0	-0.78	0	0.23	0.21	1	0.01	0	0.03	0	0.29	0.61	0.02	0	0	0.02	1	46	24	109	4	88	86	ENSRNOP00000057275.2	-0.325406	-0.366238	-0.251082	-0.539634	0.0835243	0.238474	0.286512	0.873849	-0.251181	-0.0676052	-0.475653	0.0861
0.26	10	F10	Protease	Coagulation factor X	0.31	0.14	0.31	0.13	0.26	0	0	0	-1	0	-0.9	0	0.26	0.14	1	0	0	0	0	0.24	0.8	0.7	0	0	0	0	47	31	102	10	77	108	ENSRNOP00000026677.5	0.598689	-0.823704	-0.50715	-0.104004	0.267224	0.0147263	0.189642	0.364577	0.148316	-0.172704	-0.101773	-0.0239
0.34	48	C6	Secreted	Complement component C6	0.31	0	0.27	0.18	0.34	0.01	0	0	-1	0	-0.87	0.01	0.34	0	1	0.01	0	0.01	0	0.61	0.76	0	0	0	0.01	0	48	51	83	82	52	68	ENSRNOP00000029891.4	0.05273	-0.433854	-0.152031	-0.0741688	0.222784	-0.04664	0.0937899	0.33739	-0.11933	-0.323553	-0.244673	-0.213
0.34	49	APOM	Secreted	Apolipoprotein M	0.31	0.01	0.27	0.17	0.34	0.01	0	0	-1	0	-0.9	0.01	0.34	0.01	1	0.02	0	0.06	0	0.48	0.82	0.04	0	0	0	0	49	49	85	57	55	67	ENSRNOP00000001126.1	0.55306	-0.0195914	0.31473	0.379445	-0.846527	-0.265752	-0.0758353	-0.0395304	0.687952	0.637598	0.66493	-0.682
0.34	40	APOA4	Secreted	Apolipoprotein A-IV	0.31	0.01	0.27	0.17	0.34	0	0	0	-1	0	-0.87	0	0.34	0.01	1	0	0	0.01	0	0.59	0.76	0.04	0	0	0.03	0	50	47	86	40	54	107	ENSRNOP00000069659.1	0.0740241	-0.351273	-0.0538188	-0.170181	0.0335339	0.148944	0.200387	0.118384	0.0438215	-0.1094	-0.397583	0.26
0.33	37	FGG	Secreted	Fibrinogen gamma chain	0.3	0.01	0.27	0.17	0.33	0	0	0	-1	0	-0.88	0	0.33	0.01	1	0	0	0.01	0	0.53	0.78	0.02	0	0	0.06	0	51	48	87	37	56	90	ENSRNOP00000032735.4	-0.0547973	-0.405292	-0.211992	-0.331765	0.236752	0.0549439	0.435915	0.276236	0.188593	-0.0858405	-0.23942	-0.0938
0.73	4	ALDH9A1	other Enzyme	4-trimethylaminobutyraldehyde dehydrogenase	0.3	0	0.2	0.5	0.27	0.73	1	0	-1	0	-0.87	0.73	0.27	0	0	0.62	0.84	0.16	0	0.19	0.75	0	0	0	0	0	52	71	9	114	72	4	ENSRNOP00000005611.5	0.50094	0.275813	0.332581	0.386979	-0.570524	-0.196693	-0.204629	-0.524467	0.505608	0.37219	0.674467	-0.609
0.31	33	TTR	Secreted	Transthyretin	0.3	0.02	0.27	0.16	0.31	0.01	0	0	-1	0	-0.91	0.01	0.31	0.02	1	0.02	0	0	0	0.42	0.83	0.07	0	0	0.02	0	53	50	89	33	60	58	ENSRNOP00000022113.2	0.58676	0.444192	0.200856	0.325667	-0.897608	-0.0998134	-0.554103	-0.00594991	-0.260846	0.696155	-0.872975	0.703
0.28	23	EGFR	Kinase	Epidermal growth factor receptor	0.3	0.04	0.28	0.15	0.28	0.02	0	0	-1	0	-0.77	0.02	0.28	0.04	1	0.04	0	0.19	0	0.36	0.59	0.21	0	0.01	0.01	0	54	46	93	23	70	50	ENSRNOP00000006087.2	0.53291	0.336569	0.346495	0.351565	-0.501805	-0.318536	-0.485056	-0.262143	0.594334	0.692655	0.593882	-0.454
0.94	55	C1R	Protease	Complement C1r subcomponent	0.3	0	0.27	0.16	0.32	0.01	0	1	0	0.94	0.33	0.01	0.32	0	1	0.02	0	0.28	0.88	0	0.11	0	0	0	0	0	55	55	88	114	59	55	ENSRNOP00000069123.1	-0.657488	-0.917221	-0.628545	-0.92485	0.859371	0.514836	0.892306	0.86159	-0.622915	-0.898962	-0.463387	0.356
0.78	1	ALDH8A1	other Enzyme	Aldehyde dehydrogenase family 8 member A1	0.3	0.01	0.2	0.5	0.21	0.78	1	0	0	0	-0.77	0.78	0.21	0.01	0	0.7	0.85	0.17	0	0.09	0.59	0.02	0	0	0.02	0	56	70	10	59	92	1	ENSRNOP00000020015.4	0.371049	0.329389	0.359208	0.413941	-0.572391	-0.105621	-0.273489	-0.522086	0.592959	0.484442	0.650344	-0.507
0.24	12	RBP4	Secreted	Retinol-binding protein 4	0.3	0.11	0.29	0.12	0.24	0.01	0	0	-1	0	-0.87	0.01	0.24	0.11	1	0.02	0	0.03	0	0.16	0.75	0.12	0	0.38	0.04	0	57	37	107	12	83	61	ENSRNOP00000021055.4	0.0244666	-0.375096	-0.310761	-0.207791	0.0921851	0.306464	0.255856	0.214677	-0.273396	-0.146757	-0.464947	0.166
0.3	43	APOH	Secreted	Beta-2-glycoprotein 1	0.3	0.01	0.27	0.15	0.3	0.01	0	0	-1	0	-0.91	0.01	0.3	0.01	1	0.02	0	0	0	0.37	0.82	0.06	0	0	0	0	58	54	90	43	64	59	ENSRNOP00000004756.4	-0.191817	-0.539191	0.2718	-0.531997	0.188612	0.0128695	0.417128	0.372595	0.0722644	0.0362651	0.172093	-0.199
0.27	35	NUCB1	Secreted	Nucleobindin-1	0.29	0.02	0.27	0.15	0.03	0.27	1	0	0	0	0.26	0.27	0.03	0.02	1	0.04	0.5	0.03	0	0	0.07	0.09	0	0	0	0	59	53	94	35	110	43	ENSRNOP00000028390.3	-0.120322	-0.30809	-0.529845	-0.123687	0.658521	0.118714	0.0859355	0.218774	-0.216245	-0.155666	-0.551273	-0.0583
0.3	49	GC	Secreted	Vitamin D-binding protein	0.29	0.01	0.26	0.15	0.3	0	0	0	-1	0	-0.87	0	0.3	0.01	1	0	0	0	0	0.44	0.76	0.05	0	0	0	0	60	56	92	49	63	92	ENSRNOP00000004174.2	-0.165913	-0.221337	0.188124	-0.193088	0.0680418	-0.0142431	0.147685	0.19073	0.109213	0.0895236	0.0715068	-0.105
0.3	57	C8G	Secreted	Complement component C8 gamma chain	0.29	0	0.26	0.15	0.3	0	0	0	-1	0	-0.91	0	0.3	0	1	0	0	0	0	0.39	0.83	0	0	0	0	0	61	57	91	114	62	98	ENSRNOP00000058619.2	0.318275	0.24938	-0.814751	-0.181425	0.0477458	0.366063	0.7811	-0.766387	0.215871	-0.414107	0.0679367	0.201
0.27	26	VTN	Secreted	Vitronectin	0.29	0.03	0.27	0.14	0.27	0	0	0	-1	0	-0.88	0	0.27	0.03	1	0.01	0	0	0	0.32	0.77	0.14	0	0	0.01	0	62	52	98	26	73	83	ENSRNOP00000046415.4	-0.24122	0.135393	0.137502	0.0161545	-0.0945337	0.00667119	-0.033674	0.0737069	0.191993	0.298907	-0.41717	-0.0312
0.29	61	CFHR3	Secreted	Complement factor H-related protein 3	0.29	0	0.26	0.15	0.29	0.01	0	0	-1	0	-0.89	0.01	0.29	0	1	0.02	0	0.03	0	0.32	0.8	0	0	0	0	0	64	61	96	114	69	64	ENSRNOP00000070600.1	-0.0608981	-0.289851	-0.249989	-0.625882	0.328771	-0.031503	0.725781	0.203572	-0.234408	0.0583411	-0.896382	0.449
0.29	61	CFHR4	Secreted	Complement factor H-related protein 4	0.29	0	0.26	0.15	0.29	0.01	0	0	-1	0	-0.89	0.01	0.29	0	1	0.02	0	0.03	0	0.32	0.8	0	0	0	0	0	64	61	96	114	69	64	ENSRNOP00000070600.1	-0.0608981	-0.289851	-0.249989	-0.625882	0.328771	-0.031503	0.725781	0.203572	-0.234408	0.0583411	-0.896382	0.449
0.28	59	CFI	Protease	Complement factor I	0.29	0.01	0.26	0.14	0.28	0	0	0	-1	0	-0.88	0	0.28	0.01	1	0	0	0.16	0	0.19	0.77	0.01	0	0	0.02	0	65	59	97	60	71	101	ENSRNOP00000071685.1	-0.415381	-0.636054	-0.21066	-0.480825	0.555733	0.284492	0.369091	0.533604	-0.221489	-0.366682	-0.633938	0.228
0.27	34	AGT	Secreted	Angiotensinogen	0.28	0.02	0.26	0.13	0.27	0	0	0	-1	0	-0.84	0	0.27	0.02	1	0	0	0.01	0	0.35	0.71	0.04	0	0.03	0.01	0	66	58	100	34	75	94	ENSRNOP00000024917.3	-0.180453	-0.170925	0.0887916	-0.5533	0.228299	0.154677	-0.123065	0.555976	0.0205304	-0.0454476	-0.0844939	-0.136
0.27	65	C8B	Secreted	Complement component C8 beta chain	0.28	0	0.25	0.14	0.27	0	0	0	-1	0	-0.9	0	0.27	0	1	0	0	0.04	0	0.24	0.8	0	0	0	0	0	67	65	99	114	74	104	ENSRNOP00000010100.5	-0.796442	-0.467135	0.011667	-0.377447	0.403122	0.321472	0.397358	0.507405	-0.172228	-0.482683	-0.155764	-0.0836
0.24	31	SERPINF2	Secreted	Alpha-2-antiplasmin	0.28	0.02	0.26	0.12	0.24	0.01	0	0	-1	0	-0.83	0.01	0.24	0.02	1	0.02	0	0.02	0	0.24	0.69	0.09	0	0	0.01	0	68	64	106	31	84	56	ENSRNOP00000004322.6	-0.158861	-0.498642	0.0431354	-0.471438	0.335002	0.121236	0.0769098	0.552659	-0.141178	-0.320169	-0.152174	-0.0924
0.78	62	EYS	Secreted	Protein eyes shut homolog	0.27	0	0.25	0.12	0.23	0.01	0	0	1	0	0.78	0.01	0.23	0	1	0.02	0	0.04	0	0.26	0.61	0	0	0	0	0	69	66	111	114	89	62	ENSRNOP00000034954.6	-0.317433	-0.517444	-0.324985	-0.338891	0.758587	-0.150108	0.524027	0.366246	-0.312068	-0.240122	-0.164024	0.383
0.65	12	NIT1	other Enzyme	Deaminated glutathione amidase	0.27	0	0.18	0.44	0.24	0.65	1	0	0	0	-0.89	0.65	0.24	0	0	0.53	0.77	0.01	0	0.16	0.78	0	0	0	0	0	70	74	13	114	85	12	ENSRNOP00000005194.5	0.0897906	-0.140011	0.0877268	-0.0122144	-0.454251	-0.0144298	0.0908215	0.352567	-0.623969	0.0783504	-0.843054	0.392
0.21	67	IGFALS	Secreted	Insulin-like growth factor-binding protein complex acid labile subunit	0.26	0	0.24	0.11	0.21	0	0	0	-1	0	-0.81	0	0.21	0	1	0	0	0	0	0.19	0.66	0	0	0	0	0	71	67	113	114	93	96	ENSRNOP00000020233.5	-0.0547131	-0.765207	0.384171	-0.070833	0.125859	-0.284471	0.40763	0.257565	-0.358857	0.124929	-0.174463	0.117
0.96	15	LCP1	Transmembrane	Plastin-2	0.26	0	0.17	0.43	0.59	0.28	1	1	1	0.96	0.83	0.28	0.59	0	0	0.05	0.51	0.39	0.93	0.33	0.68	0	0	0	0	0	72	75	15	114	17	42	ENSRNOP00000071263.1	-0.991705	-1.06782	-0.606274	-0.82872	1.37784	0.259426	0.940162	0.917083	-1.27046	-1.19907	-1.33398	1.01
0.89	18	IGF2R	Transmembrane	Cation-independent mannose-6-phosphate receptor	0.26	0.01	0.17	0.42	0.5	0.34	1	1	1	0.89	0.84	0.34	0.5	0.01	0	0.06	0.62	0.28	0.8	0.23	0.7	0.04	0	0	0	0	73	76	18	54	25	34	ENSRNOP00000021840.3	-0.622565	-0.64563	-0.540294	-0.444149	0.818127	0.890062	0.580907	-0.0364589	-1.15642	-0.925559	-0.873311	0.781
0.5	17	UROC1	other Enzyme	Urocanate hydratase	0.25	0	0.17	0.42	0.5	0.35	1	-1	-1	-0.95	-0.81	0.35	0.5	0	0	0.08	0.61	0.25	0.91	0.2	0.65	0	0	0	0	0	74	77	17	114	26	33	ENSRNOP00000032936.4	0.610442	0.67051	0.282066	0.564718	-0.703463	-0.316124	-0.391515	-0.716632	0.670528	0.846914	0.957908	-0.863
0.65	11	ICAM1	Transmembrane	Intercellular adhesion molecule 1	0.25	0.06	0.18	0.4	0.15	0.65	1	0	0	0	0.62	0.65	0.15	0.06	0	0.39	0.9	0.19	0	0.03	0.39	0.17	0	0.1	0.03	0	75	72	23	20	101	11	ENSRNOP00000028066.2	-0.404742	-0.483387	-0.556745	-0.169974	0.730006	0.0556903	0.228946	0.600205	-0.42676	-0.361559	-1.08279	0.509
0.57	19	ALAD	other Enzyme	Delta-aminolevulinic acid dehydratase	0.25	0	0.17	0.41	0.26	0.57	1	0	-1	0	-0.88	0.57	0.26	0	0	0.42	0.72	0.01	0	0.26	0.78	0.02	0	0	0	0	76	78	19	68	78	21	ENSRNOP00000020625.2	0.241428	0.255526	0.279523	0.249077	-0.36514	-0.485606	-0.285451	0.110642	0.205029	0.291186	-0.529258	-0.141
0.14	50	SERPINA6	Secreted	Corticosteroid-binding globulin	0.25	0.01	0.23	0.07	0.14	0	0	0	-1	0	-0.63	0	0.14	0.01	1	0.01	0	0.01	0	0.16	0.39	0.04	0	0	0.01	0	77	68	114	50	102	75	ENSRNOP00000012500.4	0.216698	-0.151046	-0.188852	-0.413801	0.71385	-0.416601	0.127608	0.112144	-0.247593	-0.300899	-0.353204	0.106
0.57	19	ERP44	other	Endoplasmic reticulum resident protein 44	0.24	0	0.16	0.41	0.24	0.57	1	0	0	0	-0.88	0.57	0.24	0	0	0.27	0.88	0	0	0.19	0.78	0	0	0	0	0	78	80	20	114	82	19	ENSRNOP00000007711.3	-0.0881978	-0.120579	-0.0339318	-0.11557	0.143201	0.235246	0.109378	-0.129545	-0.00826073	0.139492	0.00529289	0.0536
0.76	3	HGD	other Enzyme	Homogentisate 1,2-dioxygenase	0.24	0.01	0.16	0.4	0.05	0.76	1	0	0	0	-0.4	0.76	0.05	0.01	0	0.7	0.81	0	0	0.03	0.16	0.02	0	0	0.01	0	79	79	21	64	106	3	ENSRNOP00000003645.4	-0.0254362	0.00292134	0.0291169	-0.0257833	-0.162176	0.232702	0.250156	-0.3015	-0.0770243	-0.150022	0.0775863	-0.201
0.79	17	VAT1	other Enzyme	Synaptic vesicle membrane protein VAT-1 homolog	0.24	0	0.16	0.4	0.22	0.58	1	0	0	0	0.79	0.58	0.22	0	0	0.35	0.81	0.18	0	0.08	0.62	0	0	0	0	0	80	81	22	114	91	17	ENSRNOP00000028084.5	-0.579475	-0.455782	-0.321585	-0.554996	0.655454	0.239347	0.542157	0.474881	-0.51956	-0.486452	-0.426898	0.412
0.88	24	PYGM	other Enzyme	Glycogen phosphorylase, muscle form	0.23	0	0.16	0.39	0.46	0.32	-1	1	1	0.88	0.82	0.32	0.46	0	0	0.06	0.58	0.12	0.78	0.28	0.68	0	0	0	0	0	81	82	24	114	31	38	ENSRNOP00000028636.4	-1.28075	-0.0636001	-0.891577	-0.352057	0.795901	-0.514787	0.741052	1.56582	-1.1019	-1.47227	-1.1574	0.756
0.62	14	EEF1A1	Transcription Factor	Elongation factor 1-alpha 1	0.23	0	0.16	0.39	0.16	0.62	1	0	0	0	-0.78	0.62	0.16	0	0	0.38	0.86	0	0	0.03	0.61	0	0	0	0	0	82	83	25	114	100	14	ENSRNOP00000013608.4	0.0786592	0.333192	-0.0391215	0.0403796	-0.187736	0.0135289	0.00406086	-0.242963	0.0891232	0.0199694	-0.181176	0.0928
0.51	14	HSPA5	other	78 kDa glucose-regulated protein {ECO:0000303|PubMed:2840249}	0.23	0.1	0.18	0.35	0.18	0.51	1	0	0	0	-0.73	0.51	0.18	0.1	0	0.31	0.72	0.01	0	0.16	0.53	0.11	0	0.38	0.03	0	83	73	36	14	97	24	ENSRNOP00000025064.4	0.0501449	-0.153282	-0.109865	-0.120926	0.142649	0.236629	0.0375116	-0.0828621	0.0549845	-0.0770117	-0.735364	0.32
0.55	22	PSMB1	Protease	Proteasome subunit beta type-1	0.22	0	0.15	0.37	0.2	0.55	1	0	0	0	-0.83	0.55	0.2	0	0	0.31	0.78	0	0	0.08	0.69	0	0	0	0.01	0	84	84	27	82	96	22	ENSRNOP00000002037.3	0.137651	0.39574	0.376193	-0.00818348	-0.477447	0.0512505	-0.459472	-0.0157318	-0.00953742	0.192163	-0.349044	0.401
0.71	6	MAN2B1	other Enzyme	Lysosomal alpha-mannosidase	0.22	0	0.15	0.37	0.04	0.71	1	0	0	0	0.37	0.71	0.04	0	0	0.53	0.88	0.01	0	0	0.14	0	0	0	0	0	85	85	28	114	109	6	ENSRNOP00000030766.3	0.0414851	0.153849	0.00549531	0.0652811	-0.0930002	0.0459216	-0.125056	-0.0939758	0.160647	0.261605	-0.0102122	-0.262
0.94	4	PLXDC2	Transmembrane	Plexin domain-containing protein 2	0.22	0	0.15	0.37	0.73	0	0	1	1	0.94	0.91	0	0.73	0	0	0.01	0	0.6	0.88	0.62	0.84	0	0	0	0	0	86	86	30	114	4	82	ENSRNOP00000000155.4	-1.62236	-1.2532	-0.714362	-0.97917	1.81508	0.210237	1.22187	1.32191	-2.17612	-2.01984	-2.3173	1.53
0.59	16	MTHFD1	other Enzyme	C-1-tetrahydrofolate synthase, cytoplasmic	0.21	0	0.14	0.36	0.13	0.59	1	0	0	0	-0.52	0.59	0.13	0	0	0.36	0.81	0.02	0	0.21	0.27	0	0	0	0	0	87	88	33	114	103	16	ENSRNOP00000008374.3	0.12874	0.103947	0.0231764	0.257204	-0.209763	-0.161789	-0.0665967	-0.0749185	0.280445	0.189672	0.140946	-0.231
0.69	8	ASL	other Enzyme	Argininosuccinate lyase	0.21	0.01	0.14	0.35	0.01	0.69	1	0	0	0	0.14	0.69	0.01	0.01	0	0.59	0.78	0.01	0	0	0.02	0.03	0	0	0	0	88	90	35	61	114	8	ENSRNOP00000001211.6	-0.059837	-0.0617176	0.0546001	-0.131922	0.196205	0.0309871	0.049908	-0.0782229	-0.179612	0.0775461	-0.327544	0.0508
0.62	13	HSPA4	other	Heat shock 70 kDa protein 4	0.2	0.03	0.15	0.33	0.04	0.62	1	0	0	0	-0.05	0.62	0.04	0.03	0	0.51	0.73	0.11	0	0.04	0	0.02	0	0.15	0	0	89	87	40	24	108	13	ENSRNOP00000023628.3	-0.239268	-0.1681	-0.270449	-0.150103	0.369127	0.151519	0.208721	0.0985526	-0.288357	-0.324402	-0.541734	0.304
0.92	11	CA2	other Enzyme	Carbonic anhydrase 2	0.2	0.01	0.14	0.33	0.67	0	0	1	1	0.92	0.85	0	0.67	0.01	0	0	0	0.46	0.84	0.64	0.73	0.06	0	0	0	0	90	91	39	45	11	105	ENSRNOP00000013354.3	-1.58502	-1.82645	-0.284933	-2.0054	1.69386	1.35228	1.1807	1.47497	-0.886384	-0.963951	-0.956735	0.451
0.94	12	PKM	Kinase	Pyruvate kinase PKM	0.19	0.01	0.13	0.32	0.63	0	0	1	1	0.94	0.85	0	0.63	0.01	0	0.01	0	0.44	0.88	0.49	0.72	0.06	0	0	0	0	91	92	42	44	12	81	ENSRNOP00000015331.6	-0.92514	-0.675273	-0.610525	-0.974359	1.33922	0.102156	0.870642	0.873281	-1.57583	-1.75529	-1.52737	1.09
0.57	20	TKT	other Enzyme	Transketolase	0.19	0.01	0.13	0.32	0.06	0.57	1	0	0	0	-0.41	0.57	0.06	0.01	0	0.35	0.79	0.08	0	0	0.17	0.05	0	0	0	0	92	93	43	48	105	20	ENSRNOP00000021862.3	0.155774	0.165123	0.149434	0.201955	-0.233916	-0.144419	-0.153494	-0.140456	0.214932	0.0881394	0.431263	-0.315
0.96	15	ALDOA	other Enzyme	Fructose-bisphosphate aldolase A	0.18	0	0.12	0.3	0.6	0	0	1	1	0.96	0.84	0	0.6	0	0	0	0	0.33	0.93	0.45	0.7	0	0	0	0.01	0	93	95	44	114	15	113	ENSRNOP00000068764.1	-0.805144	-0.735585	-0.498155	-0.675329	1.03812	0.324497	0.605865	0.745726	-1.08776	-1.18258	-1.15089	0.839
0.96	15	ALDOA	other Enzyme	Fructose-bisphosphate aldolase A	0.18	0	0.12	0.3	0.6	0	0	1	1	0.96	0.84	0	0.6	0	0	0	0	0.33	0.93	0.45	0.7	0	0	0	0	0	93	95	44	114	15	113	ENSRNOP00000068764.1	-0.805144	-0.735585	-0.498155	-0.675329	1.03812	0.324497	0.605865	0.745726	-1.08776	-1.18258	-1.15089	0.839
0.57	19	ARG1	other Enzyme	Arginase-1	0.18	0.02	0.13	0.29	0.57	0.01	0	-1	-1	-0.98	-0.83	0.01	0.57	0.02	0	0.02	0	0.37	0.96	0.27	0.69	0.07	0	0	0.03	0	94	94	45	30	19	53	ENSRNOP00000017911.2	0.975522	0.747602	0.994032	0.781593	-1.32837	-0.431549	-0.760928	-0.977902	1.01778	1.19567	1.1572	-0.892
0.49	25	LYVE1	Transmembrane	Lymphatic vessel endothelial hyaluronic acid receptor 1	0.17	0.01	0.12	0.29	0.08	0.49	1	0	0	0	-0.57	0.49	0.08	0.01	0	0.24	0.75	0	0	0	0.33	0.06	0	0	0	0	95	96	46	46	104	25	ENSRNOP00000036731.4	-0.0679007	0.334275	-0.162172	-0.0100575	-0.328493	0.0363932	0.0438719	0.154083	0.285326	0.328491	0.0681395	-0.117
0.97	24	MSN	Transmembrane	Moesin {ECO:0000303|PubMed:1924289}	0.17	0.02	0.12	0.27	0.54	0	0	1	1	0.97	0.83	0	0.54	0.02	0	0.01	0	0.27	0.94	0.28	0.69	0.09	0	0	0	0	96	97	52	32	24	80	ENSRNOP00000068359.1	-0.741819	-0.389954	-0.616326	-0.705681	0.931055	0.187191	0.575528	0.760005	-0.636691	-0.872191	-0.942737	0.541
0.55	23	UGP2	Kinase	UTP--glucose-1-phosphate uridylyltransferase	0.17	0	0.11	0.28	0.55	0.01	0	-1	-1	-0.96	-0.82	0.01	0.55	0	0	0.02	0	0.31	0.93	0.28	0.67	0	0	0	0	0	97	98	50	114	23	60	ENSRNOP00000063786.2	0.373905	0.659945	0.830238	1.12694	-1.11325	-0.476946	-0.501853	-0.898979	1.15292	0.491436	1.12226	-0.612
0.52	23	PSMB9	Protease	Proteasome subunit beta type-9	0.16	0	0.11	0.27	0.01	0.52	1	0	0	0	0.02	0.52	0.01	0	0	0.27	0.78	0.05	0	0	0	0.01	0	0	0	0	98	100	53	73	112	23	ENSRNOP00000000532.4	-0.502528	-0.0661448	-0.10339	-0.556002	0.344719	0.401028	-0.0237721	0.50609	-0.17468	-0.56045	-0.449825	0.339
0.32	37	LAP3	Protease	Cytosol aminopeptidase	0.16	0.01	0.11	0.27	0.21	0.32	1	0	0	0	-0.84	0.32	0.21	0.01	0	0.08	0.56	0.03	0	0.11	0.71	0.03	0	0	0.01	0	99	99	54	58	95	37	ENSRNOP00000004770.3	0.24093	0.198038	0.171103	0.307102	-0.325142	-0.108754	-0.366758	-0.116518	0.298891	0.101732	0.102933	-0.114
0.42	9	CA1	other Enzyme	Carbonic anhydrase 1	0.16	0.14	0.14	0.21	0.42	0	0	0	-1	0	-0.83	0	0.42	0.14	0	0.01	0	0	0	1	0.68	0.71	0	0	0	0	100	89	70	9	39	78	ENSRNOP00000014267.4	-0.376474	-0.177711	0.551776	-0.332318	-0.0492228	-0.40389	0.423886	0.363954	0.597467	0.295167	0.364107	-0.6
0.94	35	VCL	Transmembrane	Vinculin	0.14	0	0.09	0.23	0.45	0.01	0	1	0	0.94	0.77	0.01	0.45	0	0	0.01	0	0.25	0.89	0.07	0.59	0.02	0	0	0	0	101	102	63	69	35	72	ENSRNOP00000074748.1	-0.589405	-0.467222	-0.524479	-0.373509	0.5106	0.177677	0.477822	0.788516	-0.884212	-0.591895	-1.18279	0.692
0.91	36	LMNA	other	Prelamin-A/C	0.14	0.01	0.09	0.22	0.44	0	0	1	0	0.91	0.77	0	0.44	0.01	0	0	0	0.25	0.83	0.1	0.59	0.05	0	0	0	0	102	101	66	51	36	111	ENSRNOP00000026705.4	-0.76071	-0.69205	-0.538602	-0.584555	0.602885	0.1583	0.814731	1	-0.434934	-0.75181	-0.912253	0.863
0.42	27	PLXNB2	Transmembrane	Plexin-B2	0.13	0	0.09	0.22	0.01	0.42	1	0	0	0	-0.12	0.42	0.01	0	0	0.21	0.62	0.04	0	0	0.02	0	0	0	0	0	103	103	69	114	111	27	ENSRNOP00000072434.1	-0.180625	-0.263432	-0.315908	-0.411778	0.586436	-0.0364801	0.271878	0.349908	-0.337275	-0.150132	-0.222496	0.3
0.96	43	CTSS	Protease	Cathepsin S	0.12	0	0.08	0.2	0.39	0	0	1	0	0.96	0.46	0	0.39	0	0	0	0	0.4	0.93	0.02	0.21	0.02	0	0	0	0	104	105	75	70	43	103	ENSRNOP00000028732.6	-0.942267	-1.2175	-0.743938	-0.782501	1.23607	0.519923	1.01975	0.910468	-0.994137	-1.0756	-1.60252	0.945
0.94	45	CTSA	Protease	Lysosomal protective protein	0.12	0	0.08	0.19	0.39	0	0	1	0	0.94	0.62	0	0.39	0	0	0	0	0.25	0.89	0.02	0.39	0	0	0	0	0	105	106	77	114	45	106	ENSRNOP00000062425.1	-0.739031	-0.786272	-0.257876	-0.488594	0.600485	0.499334	0.673681	0.498273	-0.88253	-0.861781	-0.64938	0.328
0.38	30	ARPC5	other	Actin-related protein 2/3 complex subunit 5	0.12	0	0.08	0.19	0.01	0.38	1	0	0	0	-0.02	0.38	0.01	0	0	0.07	0.68	0.03	0	0	0	0	0	0	0	0	106	107	78	114	113	30	ENSRNOP00000061516.1	-0.265591	-0.709464	-0.148352	-0.233679	0.550525	0.45017	0.202804	0.153587	-0.0827214	-0.208738	-0.253715	0.192
0.35	51	PTPRF	Phosphatase	Receptor-type tyrosine-protein phosphatase F	0.1	0	0.07	0.17	0.35	0	0	-1	0	-0.91	-0.48	0	0.35	0	0	0	0	0.3	0.83	0.03	0.23	0	0	0	0	0	107	108	84	114	51	99	ENSRNOP00000068583.1	0.668604	1.35245	0.324611	0.631897	-0.728756	-0.7773	-0.961351	-0.510157	0.712155	0.906533	0.875901	-0.852
0.25	17	GPX1	other Enzyme	Glutathione peroxidase 1	0.09	0.08	0.08	0.13	0.25	0.01	0	0	-1	0	-0.87	0.01	0.25	0.08	0	0.01	0	0.04	0	0.21	0.75	0.03	0	0.35	0	0	108	104	103	17	80	70	ENSRNOP00000066577.2	0.558921	0.508271	-0.0814807	0.369775	-0.302016	-0.403778	-0.300903	-0.34879	0.0186221	0.447461	0.378214	-0.509
0.81	29	THBS1	other	Thrombospondin-1	0.08	0.02	0.06	0.13	0.25	0.01	0	0	1	0	0.81	0.01	0.25	0.02	0	0.01	0	0.05	0	0.29	0.66	0.07	0	0	0.04	0	109	109	104	29	81	69	ENSRNOP00000066041.2	-0.00545806	-0.501326	-0.866694	-1.17452	0.498674	0.684271	0.753534	0.611515	-0.278877	-0.412364	-0.254794	0.0332
0.87	76	SLC3A2	Transporter	4F2 cell-surface antigen heavy chain	0.08	0	0.05	0.13	0.26	0	0	1	0	0.87	-0.19	0	0.26	0	0	0.01	0	0.23	0.75	0.03	0.03	0	0	0	0	0	110	110	101	114	76	76	ENSRNOP00000025196.2	-0.503603	-0.594368	0.0860436	-0.983411	0.603187	0.207086	0.840671	0.344394	-0.530049	-0.590803	-1.16975	0.616
0.89	74	ACTC1	other	Actin, alpha cardiac muscle 1	0.08	0	0.05	0.13	0.25	0	0	1	0	0.89	0	0	0.25	0	0	0	0	0.22	0.79	0	0	0.01	0	0	0	0	111	111	105	74	79	93	ENSRNOP00000011773.3	-0.537969	-0.442775	-0.151326	-0.600109	0.690227	0.0544579	0.491838	0.495657	-0.602283	-0.334063	-1.39969	0.686
0.24	52	SERPIND1	other	Heparin cofactor 2	0.07	0.01	0.05	0.12	0.24	0	0	0	-1	0	-0.83	0	0.24	0.01	0	0	0	0	0	0.25	0.69	0.04	0	0	0.01	0	112	112	110	52	86	109	ENSRNOP00000074639.1	0.540688	-0.129486	-0.0136682	0.156257	-0.215689	0.381243	-0.405276	-0.314068	-0.645459	0.118147	-1.14773	0.852
0.24	82	PSMB7	Protease	Proteasome subunit beta type-7	0.07	0	0.05	0.12	0.24	0	0	0	-1	0	-0.86	0	0.24	0	0	0.01	0	0	0	0.2	0.75	0	0	0	0.01	0	113	113	108	82	87	85	ENSRNOP00000073989.1	0.206838	0.204535	0.196446	-0.0700685	-0.432639	0.111118	-0.405124	0.188895	-0.117326	0.418393	-0.880346	0.444
0.22	55	LAMP2	Transmembrane	Lysosome-associated membrane glycoprotein 2	0.07	0.01	0.05	0.11	0.22	0	0	0	-1	0	-0.75	0	0.22	0.01	0	0	0	0.01	0	0.3	0.57	0.04	0	0	0	0	114	114	112	55	90	102	ENSRNOP00000000177.3	-0.205315	-0.104869	-0.293041	-0.271979	0.344548	-0.0671431	0.0519283	0.545871	-0.381629	0.202214	-0.619148	0.641
[truncated: 47 more columns]
